# Supplementary material for: (Z)-4-{1-[(2-Hy­droxy­ethyl)­amino]­ethyl­idene}-3-methyl-1-phenyl-1H-pyrazol-5(4H)-one
Source: Acta Crystallogr Sect E Struct Rep Online. 2011 Jan 22;67(Pt 2):o444. doi: 10.1107/S1600536810054127 (PMC3051635; doi:10.1107/S1600536810054127)
Supplement: Supplementary file 2 [file e-67-0o444-Isup2.hkl]

#
# h,k,l, Fc-squared, Fo-squared, sigma(Fo-squared) and status flag
#
data_I
_shelx_title ' '
_shelx_refln_list_code          4
_shelx_F_calc_maximum      246.00
_exptl_crystal_F_000      1104.00
_reflns_d_resolution_high  0.8409
 
loop_
 _symmetry_equiv_pos_as_xyz
 'x, y, z'
 '-x, y, -z+1/2'
 'x+1/2, y+1/2, z'
 '-x+1/2, y+1/2, -z+1/2'
 '-x, -y, -z'
 'x, -y, z-1/2'
 '-x+1/2, -y+1/2, -z'
 'x+1/2, -y+1/2, z-1/2'
 
_cell_length_a    22.4703
_cell_length_b     7.0902
_cell_length_c    18.0565
_cell_angle_alpha  90.000
_cell_angle_beta  110.926
_cell_angle_gamma  90.000
 
_shelx_F_squared_multiplier     1.000
 
loop_
 _refln_index_h
 _refln_index_k
 _refln_index_l
 _refln_F_squared_calc
 _refln_F_squared_meas
 _refln_F_squared_sigma
 _refln_observed_status
   4   0   0      755.58     1298.23     11.71 o
   6   0   0    12222.72    11083.28     36.30 o
   8   0   0     1706.86     2090.09     23.99 o
  10   0   0     1586.32     1361.81     30.36 o
  12   0   0     1298.47     1367.30     45.39 o
  14   0   0        0.37       -0.46     10.24 o
  16   0   0     3173.57     3273.64     28.18 o
  18   0   0      919.23      917.37     31.51 o
  20   0   0      118.46      109.02     20.20 o
  22   0   0        7.27       22.40     29.50 o
  24   0   0      121.17      177.12     31.03 o
   1   1   0     2183.13     2462.26     17.20 o
   3   1   0      541.02      565.40      9.00 o
   5   1   0     1483.19     1445.61     18.04 o
   7   1   0      376.48      386.59      8.11 o
   9   1   0     2151.69     2320.54     36.46 o
  11   1   0       29.30       39.73      2.97 o
  13   1   0      208.75      193.01      8.05 o
  15   1   0      195.71      204.73      7.16 o
  17   1   0       85.57      108.98     17.11 o
  19   1   0        4.12        1.36     11.45 o
  21   1   0       10.74        7.59     11.86 o
  23   1   0        7.40       -4.15     19.86 o
   2   2   0    23146.10    21903.68    186.64 o
   4   2   0     2172.84     1945.77     34.54 o
   6   2   0     2539.19     2306.92     35.98 o
  10   2   0      285.58      267.53     13.27 o
  12   2   0     1931.69     1765.60     22.42 o
  14   2   0      150.41      132.67     11.88 o
  16   2   0      621.73      627.26     26.55 o
  18   2   0     1776.68     1703.47     24.62 o
  20   2   0       18.68       19.27     12.74 o
  22   2   0        1.94       -3.68     12.86 o
  24   2   0       56.91       72.52     21.79 o
   1   3   0     1788.02     1688.16     17.78 o
   3   3   0      192.96      233.17      8.94 o
   5   3   0     1241.27      988.77     17.20 o
   7   3   0      146.16      119.00      6.88 o
   9   3   0     1509.62     1779.58     19.47 o
  11   3   0      630.37      708.11     14.11 o
  13   3   0       74.06       49.72      9.03 o
  15   3   0      123.56      145.86     22.60 o
  17   3   0     1239.85     1282.09     27.42 o
  19   3   0        3.72       14.76     16.68 o
  21   3   0       28.26       40.27     19.36 o
  23   3   0        0.59       11.05     17.34 o
   0   4   0     8024.11     8357.58     60.46 o
   2   4   0     3112.47     3009.11     46.56 o
   4   4   0        8.62        5.41      8.52 o
   6   4   0      998.54      863.64     22.17 o
   8   4   0      837.55      784.38     10.83 o
  10   4   0        5.40       19.10      6.50 o
  12   4   0      132.95      120.74      5.58 o
  14   4   0       78.61       87.04     21.04 o
  16   4   0       17.79       40.85     21.38 o
  18   4   0      522.43      551.69     31.94 o
  20   4   0       22.24       22.36     18.00 o
   1   5   0      178.91      193.61     12.88 o
   3   5   0      142.57      187.70     16.91 o
   5   5   0      331.37      351.50     10.00 o
   7   5   0       14.93       19.95      6.76 o
   9   5   0      124.95      142.87      7.12 o
  11   5   0      217.20      198.72     25.92 o
  13   5   0        2.24       -3.25     22.97 o
  15   5   0       33.75       34.02     26.44 o
  17   5   0      647.93      690.76     36.60 o
  19   5   0       16.97        9.33     25.86 o
   0   6   0      994.85     1136.32     34.06 o
   2   6   0        4.72       10.01     15.26 o
   4   6   0      302.63      291.41     19.86 o
   6   6   0      171.45      153.18     14.38 o
   8   6   0       86.86       90.45     11.58 o
  10   6   0        0.90      -12.45     22.96 o
  12   6   0        7.98       10.81     24.21 o
  14   6   0       15.15       17.19     22.97 o
  16   6   0        9.50       -5.38     29.39 o
   1   7   0       55.76       58.08     13.53 o
   3   7   0      116.26      116.02     15.28 o
   5   7   0       37.76       36.79     13.98 o
   7   7   0        0.00       -4.13     12.99 o
   9   7   0        3.72        2.81     21.91 o
  11   7   0       46.05       41.13     28.19 o
  13   7   0        4.29       -7.12     29.78 o
   0   8   0        6.21      -14.27     23.82 o
   2   8   0       41.85       31.84     16.22 o
   4   8   0       97.12       72.11     16.62 o
   6   8   0       12.29       -2.60     23.05 o
 -25   1   1       39.87       57.62     27.68 o
 -23   1   1       92.66       76.27     20.22 o
 -21   1   1      282.74      317.92     14.95 o
 -19   1   1      367.29      329.75     16.72 o
 -17   1   1     2730.55     2675.76     35.29 o
 -15   1   1      578.26      588.27      9.27 o
 -13   1   1      567.97      620.43      8.55 o
 -11   1   1     6347.60     7056.26     66.65 o
  -9   1   1     1737.45     2204.29     32.12 o
  -7   1   1     9672.81     9942.91    120.31 o
  -5   1   1    33601.71    31055.17    176.95 o
  -3   1   1      628.98      371.71     12.06 o
   1   1   1    29635.85    28668.72    281.80 o
   3   1   1     9906.44     9671.54     67.22 o
   5   1   1      519.38      460.70     16.60 o
   7   1   1       12.29        2.33      4.93 o
   9   1   1     3836.54     4101.64     33.53 o
  11   1   1     1356.20     1714.60     27.44 o
  13   1   1     1672.94     1701.17     22.40 o
  15   1   1      266.32      319.34      6.99 o
  17   1   1        0.22       20.49      5.52 o
  19   1   1       37.18       14.39     11.30 o
  21   1   1        8.83       -6.09     28.05 o
  23   1   1      248.20      207.47     23.32 o
 -24   2   1       40.02       54.97     20.78 o
 -22   2   1      150.03      157.22     15.43 o
 -20   2   1        2.85        3.36     12.69 o
 -18   2   1       21.35       34.85     13.57 o
 -16   2   1     2977.13     2990.37     27.71 o
 -14   2   1       30.11       29.89      3.24 o
 -12   2   1      420.23      438.75     10.95 o
 -10   2   1      922.52      841.88     17.36 o
  -8   2   1      579.25      628.88     20.46 o
  -6   2   1       46.92       38.67      6.00 o
  -4   2   1        2.84        7.60      2.99 o
  -2   2   1     7632.99     7197.57    149.33 o
   0   2   1    51012.21    46261.83    327.30 o
   2   2   1      618.11      749.05     12.97 o
   4   2   1     1354.46     1466.96     18.29 o
   6   2   1        1.55        4.53      2.41 o
   8   2   1     1303.46     1710.95     46.52 o
  10   2   1       48.33       52.34      6.89 o
  12   2   1       54.81       38.77     10.32 o
  14   2   1      648.89      612.19     15.43 o
  16   2   1       22.17       34.13     12.87 o
  18   2   1        1.12        3.23     12.35 o
  20   2   1      391.65      392.45     16.31 o
  22   2   1       31.15       37.78     13.67 o
 -23   3   1       79.37       82.79     29.56 o
 -21   3   1       11.95       15.33     17.12 o
 -19   3   1      228.85      259.02     19.58 o
 -17   3   1     2012.42     1942.57     31.38 o
 -15   3   1      180.66      209.22     19.10 o
 -13   3   1      373.96      289.53      3.78 o
 -11   3   1     4138.49     4636.10    174.25 o
  -9   3   1        8.54       55.97     16.39 o
  -7   3   1      108.90      121.34      5.38 o
  -5   3   1     1692.17     1551.00     73.34 o
  -3   3   1        5.98       -0.61     13.19 o
  -1   3   1      351.77      275.81     14.59 o
   1   3   1      754.49      729.53     13.01 o
   3   3   1      430.59      391.00     10.42 o
   5   3   1        4.87       -0.10      4.75 o
   7   3   1       82.16      100.93      4.92 o
   9   3   1       99.47      114.73      3.63 o
  11   3   1      165.85      258.31     10.76 o
  13   3   1     2224.90     2085.43     39.03 o
  15   3   1      277.97      263.41     24.54 o
  17   3   1       19.01       13.67     32.59 o
  19   3   1       68.02       72.29     16.98 o
  21   3   1        1.94       27.90     17.93 o
 -22   4   1       82.21      102.76     28.87 o
 -20   4   1      217.86      232.11     20.06 o
 -18   4   1      257.70      231.58     25.51 o
 -16   4   1     1457.76     1416.38     39.45 o
 -14   4   1       39.96       52.30     20.49 o
 -12   4   1      885.81      831.11     12.80 o
 -10   4   1      128.67      163.08      8.94 o
  -8   4   1       42.37       43.58      4.74 o
  -6   4   1     1296.03     1112.95     11.35 o
  -4   4   1      959.47     1078.71     17.49 o
  -2   4   1       22.60        2.68     10.21 o
   0   4   1     1179.49     1116.95     61.47 o
   2   4   1     4063.94     3720.01     63.26 o
   4   4   1       35.78       64.91     10.23 o
   6   4   1       45.25       47.44      6.11 o
   8   4   1      326.29      420.09      8.70 o
  10   4   1      209.86      172.56      6.15 o
  12   4   1      296.17      252.07     23.91 o
  14   4   1       29.84       30.96     19.44 o
  16   4   1      176.74      249.48     27.13 o
  18   4   1      501.94      463.41     28.79 o
  20   4   1       42.61       58.57     18.78 o
 -19   5   1        0.71        5.95     26.66 o
 -17   5   1       53.63       67.20     26.55 o
 -15   5   1       60.84       69.49     22.17 o
 -13   5   1      401.57      412.47     31.29 o
 -11   5   1      335.02      388.49     13.17 o
  -9   5   1        2.36        7.20      9.71 o
  -7   5   1      457.03      494.72      9.80 o
  -5   5   1        4.05       -0.36     10.31 o
  -3   5   1       31.47       33.42     10.14 o
  -1   5   1       38.36       16.86     10.99 o
   1   5   1        0.37        1.76     10.12 o
   3   5   1      519.81      510.97     16.08 o
   5   5   1        2.62        4.77      7.61 o
   7   5   1      143.01      148.31      8.44 o
   9   5   1      359.69      310.68      9.27 o
  11   5   1      913.20     1021.04     37.25 o
  13   5   1      440.59      444.78     27.75 o
  15   5   1      389.31      448.08     29.56 o
  17   5   1      228.09      197.25     26.47 o
  19   5   1       55.72       48.00     26.39 o
 -16   6   1      211.18      193.44     30.33 o
 -14   6   1        0.08      -19.23     27.85 o
 -12   6   1       77.77       75.17     27.77 o
 -10   6   1        4.63      -10.89     25.21 o
  -8   6   1      352.52      358.91     33.59 o
  -6   6   1       32.61       20.33     12.24 o
  -4   6   1       25.16       15.07     16.88 o
  -2   6   1       19.85       10.78     12.19 o
   0   6   1      335.10      325.05     16.64 o
   2   6   1      352.93      301.82     16.79 o
   4   6   1        0.03       -7.43     13.12 o
   6   6   1      187.24      197.29     10.10 o
   8   6   1        7.09       10.07     12.26 o
  10   6   1       55.38       47.96     20.65 o
  12   6   1       23.59       31.73     25.32 o
  14   6   1       18.64       14.10     26.21 o
  16   6   1       73.93       96.21     30.49 o
 -13   7   1      112.35      134.07     29.03 o
 -11   7   1      169.47      123.48     27.86 o
  -9   7   1       36.43       30.01     26.63 o
  -7   7   1      209.85      192.48     16.28 o
  -5   7   1       39.31       22.43     14.25 o
  -3   7   1       51.02       36.38     20.48 o
  -1   7   1       21.91       21.62     14.48 o
   1   7   1       24.85       15.33     14.42 o
   3   7   1       34.11       33.15     14.66 o
   5   7   1        8.25       19.83     13.92 o
   7   7   1       48.31       61.78     21.87 o
   9   7   1      127.18      110.05     27.77 o
  11   7   1      282.59      261.35     32.94 o
  13   7   1      109.98      124.43     32.52 o
  -8   8   1       31.96       25.03     30.39 o
  -6   8   1        0.64       -2.93     28.35 o
  -4   8   1        6.62        9.74     14.41 o
  -2   8   1       13.94       23.23     20.03 o
   0   8   1       98.34       83.41     17.12 o
   2   8   1        2.79       -3.45     15.67 o
   4   8   1        0.01      -10.63     16.51 o
   6   8   1       42.29       27.09     28.04 o
 -24   0   2       49.46       33.38     28.40 o
 -22   0   2      559.29      618.39     34.95 o
 -20   0   2      191.45      170.79     13.69 o
 -18   0   2     3377.34     2840.60     34.11 o
 -16   0   2     4052.85     3827.62    132.93 o
 -14   0   2      616.86      572.65     16.94 o
 -12   0   2     1280.41     1445.60     22.80 o
 -10   0   2     1758.03     1515.68     31.15 o
  -8   0   2      986.62     1213.73     33.35 o
  -4   0   2     8528.96     6485.59     27.33 o
   2   0   2    31895.67    27898.70   1421.15 o
   4   0   2     3736.31     3604.04    149.07 o
   6   0   2     2291.00     1888.89     38.59 o
   8   0   2     1859.74     2377.94     64.67 o
  10   0   2      495.15      627.81     16.35 o
  12   0   2      741.82      788.55     34.90 o
  14   0   2       82.23       78.38     19.63 o
  16   0   2     2573.91     2408.57    164.22 o
  18   0   2     1599.03     1527.00     25.48 o
  20   0   2      168.13      126.84     32.00 o
  22   0   2      246.91      290.55     32.87 o
 -25   1   2        3.52        8.55     28.58 o
 -23   1   2        0.00       -7.40     19.99 o
 -21   1   2       84.54      105.89     13.34 o
 -19   1   2       22.73        6.98     12.72 o
 -17   1   2      307.05      268.98     14.21 o
 -15   1   2      335.64      325.74      8.47 o
 -13   1   2        0.23        1.47      5.30 o
 -11   1   2      176.61      140.38      6.33 o
  -9   1   2       73.93       75.64      4.16 o
  -7   1   2     3568.94     3631.95     41.26 o
  -5   1   2     2389.83     2432.40     31.48 o
  -3   1   2      708.84      762.32      9.75 o
  -1   1   2     4521.32     3895.86     20.75 o
   1   1   2     3210.01     3205.85     10.88 o
   3   1   2      268.55      297.13     10.50 o
   5   1   2      129.03      146.15      7.18 o
   7   1   2     3662.40     3676.47     57.27 o
   9   1   2      548.91      587.68     19.90 o
  11   1   2       71.42       78.79      5.29 o
  13   1   2      283.85      267.74      5.34 o
  15   1   2      196.19      157.73      7.00 o
  17   1   2        3.62        4.84     11.04 o
  19   1   2       24.76       24.32     10.55 o
  21   1   2       42.55       36.81     19.57 o
  23   1   2       66.23       88.07     20.21 o
 -24   2   2       29.97       15.37     14.12 o
 -22   2   2      163.56      161.32     14.92 o
 -20   2   2      333.87      314.45     16.63 o
 -18   2   2      731.31      667.93     25.08 o
 -16   2   2      802.06      777.55     29.63 o
 -14   2   2       39.78       49.86      4.66 o
 -12   2   2      181.83      170.18      5.61 o
 -10   2   2      273.26      221.39     10.85 o
  -8   2   2        1.48        1.13      3.31 o
  -6   2   2     3861.23     3872.00     61.55 o
  -4   2   2        0.00       43.56      6.80 o
  -2   2   2     1716.96     1641.03     33.77 o
   0   2   2    60517.34    50755.15    539.73 o
   2   2   2     5632.42     5442.14     51.65 o
   6   2   2     1828.68     1698.60     25.32 o
   8   2   2     1121.77     1394.05     21.05 o
  10   2   2      217.61      256.63     10.81 o
  12   2   2       14.49       11.46     10.31 o
  14   2   2      346.11      350.12     14.37 o
  16   2   2     2164.59     2027.13     24.10 o
  18   2   2      269.90      284.68     14.47 o
  20   2   2       12.88       17.65     12.47 o
  22   2   2       98.51      112.43     20.07 o
 -23   3   2       29.38       35.17     18.22 o
 -21   3   2       16.36       41.02     17.44 o
 -19   3   2       14.54       13.76     17.09 o
 -17   3   2       26.55       44.50     17.88 o
 -15   3   2        0.02        0.20      7.53 o
 -13   3   2        0.09        5.15      4.46 o
 -11   3   2      172.52      160.60     20.61 o
  -9   3   2      657.49      451.59     21.62 o
  -7   3   2     2137.61     2243.77     35.17 o
  -5   3   2     1733.84     1382.92     27.52 o
  -3   3   2       27.60       -0.13     12.43 o
  -1   3   2     6978.29     6593.67    198.99 o
   1   3   2      246.29      240.97      8.26 o
   3   3   2      881.81      896.27     11.96 o
   5   3   2     2567.92     2396.68     15.11 o
   7   3   2     4363.45     4269.07     52.21 o
   9   3   2      342.92      284.62     10.11 o
  11   3   2      360.72      285.07     19.88 o
  13   3   2       76.83       65.99     18.26 o
  15   3   2      463.83      467.09     25.68 o
  17   3   2        0.51       13.36     26.53 o
  19   3   2      108.70      116.44     17.74 o
  21   3   2       76.18      102.97     18.53 o
 -22   4   2       40.60       75.65     19.95 o
 -20   4   2      153.50      149.87     21.43 o
 -18   4   2       77.28       73.44     25.62 o
 -16   4   2       42.76       34.83     22.21 o
 -14   4   2      229.96      175.98     24.58 o
 -12   4   2       71.45       52.06     19.98 o
 -10   4   2      323.83      317.23     24.45 o
  -8   4   2      498.79      493.16     23.51 o
  -6   4   2      893.43      836.24     21.86 o
  -4   4   2       50.22       44.40     16.07 o
  -2   4   2       15.16        9.78     14.39 o
   0   4   2    13237.01    12656.70    131.76 o
   2   4   2     3314.65     3236.12     27.65 o
   4   4   2      602.66      599.30     21.77 o
   6   4   2        9.60        4.18      6.19 o
   8   4   2        0.02        3.21      5.75 o
  10   4   2        8.97       13.34      4.19 o
  12   4   2      105.82       76.91     21.82 o
  14   4   2      324.88      311.74     25.79 o
  16   4   2      304.15      297.01     25.92 o
  18   4   2       30.23       13.50     23.90 o
  20   4   2      104.40      130.79     19.96 o
 -19   5   2       71.90       87.97     26.53 o
 -17   5   2       13.45       -2.95     23.69 o
 -15   5   2      154.03      166.58     25.96 o
 -13   5   2       43.43       38.58     24.87 o
 -11   5   2       88.66       52.88     10.15 o
  -9   5   2        3.89       -0.24     10.10 o
  -7   5   2       42.70       74.40      6.24 o
  -5   5   2       76.11       53.29     11.72 o
  -3   5   2       83.22       36.34     11.14 o
  -1   5   2      766.64      721.67     21.21 o
   1   5   2      237.96      231.28     13.40 o
   3   5   2      304.21      306.60     14.23 o
   5   5   2      770.05      651.98     12.66 o
   7   5   2      618.42      614.19     11.99 o
   9   5   2        0.44        8.42      7.08 o
  11   5   2      304.55      285.41     27.86 o
  13   5   2        0.14       10.39     23.74 o
  15   5   2      131.34      164.78     27.31 o
  17   5   2       64.86       32.28     23.29 o
  19   5   2       82.23       96.53     28.07 o
 -18   6   2       76.78       92.77     30.46 o
 -16   6   2      105.21       85.41     25.87 o
 -14   6   2      161.86      163.17     25.20 o
 -12   6   2        0.83      -10.88     23.67 o
 -10   6   2       58.30       65.17     12.35 o
  -8   6   2       54.87       42.28     12.16 o
  -6   6   2        0.04       -2.78     12.39 o
  -4   6   2      115.28      117.99     14.87 o
  -2   6   2      127.56      117.55     14.44 o
   0   6   2      519.10      503.61     19.50 o
   2   6   2     2514.61     2289.88     59.74 o
   4   6   2      394.12      385.81     13.07 o
   6   6   2        2.59        7.21      8.70 o
   8   6   2        0.36       -8.95     22.43 o
  10   6   2       73.99       48.58     26.04 o
  12   6   2       44.47       36.89     20.93 o
  14   6   2        0.48       14.53     27.28 o
  16   6   2       82.54      114.58     31.00 o
 -13   7   2       75.09       79.61     29.09 o
 -11   7   2        5.53        5.79     26.51 o
  -9   7   2       45.39       40.60     27.59 o
  -7   7   2       23.65       27.06     14.66 o
  -5   7   2        0.24        0.99     13.12 o
  -3   7   2        6.11       -6.52     14.50 o
  -1   7   2       51.63       27.62     14.46 o
   1   7   2        0.35      -10.49     14.89 o
   3   7   2       39.70       42.85     15.03 o
   5   7   2      118.05      102.06     14.21 o
   7   7   2       13.42       22.36     25.45 o
   9   7   2        4.83       15.44     23.99 o
  11   7   2       17.11       17.34     25.14 o
  -8   8   2        0.70        2.70     25.15 o
  -6   8   2       16.55        7.67     15.62 o
  -4   8   2       58.39       51.62     15.47 o
  -2   8   2        1.45       10.42     15.76 o
   0   8   2      198.32      173.00     19.37 o
   2   8   2      454.33      374.27     20.88 o
   4   8   2      125.26      138.88     27.17 o
   6   8   2        5.51        4.91     22.38 o
 -25   1   3       40.24       51.92     22.93 o
 -23   1   3        0.40       -4.15     12.53 o
 -21   1   3       23.13       44.46     12.47 o
 -19   1   3      248.27      254.50     14.54 o
 -17   1   3     3986.36     3904.30     24.88 o
 -15   1   3      243.90      236.16      8.63 o
 -13   1   3     1756.81     1924.59     19.03 o
 -11   1   3    10555.15    10413.04     70.50 o
  -9   1   3     5511.37     5620.69     66.05 o
  -7   1   3     9847.56     9850.95    114.54 o
  -5   1   3     3255.58     4098.24     47.55 o
  -3   1   3    23724.62    22803.98    240.19 o
  -1   1   3    13410.11     9515.62     62.51 o
   1   1   3       18.21       34.87      3.79 o
   3   1   3       28.17       41.41      3.19 o
   5   1   3     2212.11     2278.90     42.91 o
   7   1   3    16901.75    15232.16    344.42 o
   9   1   3        4.26       -1.12      2.41 o
  11   1   3       13.64       19.41      6.02 o
  13   1   3     3230.64     2961.39     48.03 o
  15   1   3     1815.72     1770.45     21.62 o
  17   1   3      832.30      830.34     18.57 o
  19   1   3      299.32      269.98     13.36 o
  21   1   3      231.07      234.87     26.34 o
  23   1   3      100.19      110.85     22.41 o
 -24   2   3        2.15       -7.01     13.34 o
 -22   2   3        0.36      -14.08     14.08 o
 -20   2   3      159.24      127.64     14.43 o
 -18   2   3      733.28      664.67     18.57 o
 -16   2   3        8.05        7.86      8.22 o
 -14   2   3      209.49      220.62      7.69 o
 -12   2   3     1133.04     1041.30     15.99 o
 -10   2   3     2169.27     1880.77     20.63 o
  -8   2   3       19.97       18.81     14.15 o
  -6   2   3      815.01      743.54     13.52 o
  -4   2   3     1490.28     1221.28     43.10 o
  -2   2   3     8501.58     7831.17    158.63 o
   0   2   3     7457.96     7013.93     90.18 o
   2   2   3     6357.07     5887.74     32.80 o
   4   2   3     2836.57     3091.06     25.68 o
   6   2   3     2391.67     2354.68     24.70 o
   8   2   3      604.63      553.21     12.11 o
  10   2   3     1001.19     1022.60     16.01 o
  12   2   3       42.26       20.41     10.28 o
  14   2   3      131.45       94.99     11.42 o
  16   2   3      144.05      138.93     13.19 o
  18   2   3      468.81      509.95     16.22 o
  20   2   3       25.79       22.02     12.64 o
  22   2   3        6.00        0.23     18.39 o
 -23   3   3        1.47       -7.29     17.39 o
 -21   3   3      261.10      247.43     24.81 o
 -19   3   3        0.84        2.86     17.40 o
 -17   3   3      169.08      205.72     22.57 o
 -15   3   3     1087.05     1038.26     23.72 o
 -13   3   3      183.67      202.61      6.50 o
 -11   3   3     2169.07     2187.64     37.86 o
  -9   3   3       83.41      126.12     18.00 o
  -7   3   3       41.09       24.72     14.21 o
  -5   3   3        4.57       -0.02     13.66 o
  -3   3   3      426.44      453.11     17.47 o
  -1   3   3      176.65      215.86      8.75 o
   1   3   3     3069.23     3152.88     94.94 o
   3   3   3      152.08      213.90      6.50 o
   5   3   3     1637.78     1734.17     29.72 o
   7   3   3      336.70      308.71      6.93 o
   9   3   3        0.02       -1.44      9.41 o
  11   3   3      572.14      552.54     24.74 o
  13   3   3     1094.49     1092.43     31.68 o
  15   3   3      189.14      210.90     22.06 o
  17   3   3      399.66      360.07     19.87 o
  19   3   3      232.78      237.61     20.24 o
  21   3   3       22.69       42.94     17.61 o
 -22   4   3      119.01      153.69     23.42 o
 -20   4   3      133.55      111.51     18.69 o
 -18   4   3      125.48      139.33     26.37 o
 -16   4   3      157.23      145.57     24.16 o
 -14   4   3        0.46        7.62     23.30 o
 -12   4   3      566.18      540.95     29.42 o
 -10   4   3     1416.76     1155.06     32.90 o
  -8   4   3       56.07       54.05     20.08 o
  -6   4   3      377.65      491.82     23.90 o
  -4   4   3      199.00      229.53     17.85 o
  -2   4   3      215.08      299.13     18.17 o
   0   4   3    15840.69    14842.51     78.92 o
   2   4   3      378.58      381.86     16.84 o
   4   4   3     1633.64     1543.38     17.62 o
   6   4   3     1769.46     1748.71     33.47 o
   8   4   3       27.90       44.38      6.21 o
  10   4   3      609.34      544.27     15.90 o
  12   4   3      378.61      410.47     25.48 o
  14   4   3      238.73      244.02     25.86 o
  16   4   3      492.25      564.39     30.24 o
  18   4   3      104.25      111.86     24.74 o
  20   4   3       26.99       34.87     28.48 o
 -21   5   3       41.66       40.52     27.37 o
 -19   5   3       25.59       30.13     25.19 o
 -17   5   3       45.13       37.91     25.17 o
 -15   5   3        7.22       -5.30     24.78 o
 -13   5   3        0.21       -6.52     23.69 o
 -11   5   3      733.42      641.49     29.55 o
  -9   5   3      386.89      344.62     28.03 o
  -7   5   3        0.33        3.22      4.52 o
  -5   5   3       43.77       29.02     18.42 o
  -3   5   3      262.39      320.97     22.87 o
  -1   5   3      381.72      299.71     14.25 o
   1   5   3        4.86        3.67     10.54 o
   3   5   3      355.71      314.13     10.93 o
   5   5   3       55.58       68.88      8.90 o
   7   5   3       37.40       38.91      8.17 o
   9   5   3      183.19      203.77     13.21 o
  11   5   3       22.15       47.16     20.64 o
  13   5   3      978.10     1031.97     38.75 o
  15   5   3       37.74       28.03     25.00 o
  17   5   3       48.72       55.59     22.92 o
 -18   6   3       25.13       25.63     30.13 o
 -16   6   3       81.96       86.54     30.06 o
 -14   6   3        2.12        1.07     26.72 o
 -12   6   3      217.52      173.21     24.26 o
 -10   6   3       38.41       28.02     14.99 o
  -8   6   3       33.96       30.35     12.36 o
  -6   6   3        4.33        1.69     12.13 o
  -4   6   3      155.20      144.19     15.33 o
  -2   6   3       27.87        7.52     13.22 o
   0   6   3     2269.06     2007.19     30.19 o
   2   6   3      331.44      393.07     25.15 o
   4   6   3      118.08      111.70     10.93 o
   6   6   3      126.13      100.70      9.80 o
   8   6   3      115.06      115.28     24.61 o
  10   6   3      214.32      214.29     27.70 o
  12   6   3       21.22       38.99     24.76 o
  14   6   3       16.91       30.46     27.04 o
 -13   7   3       14.11       14.59     27.58 o
 -11   7   3       48.31       37.97     27.80 o
  -9   7   3       50.99       40.78     14.44 o
  -7   7   3        9.28       13.36     13.96 o
  -5   7   3        1.04       -8.74     13.66 o
  -3   7   3        3.19        1.98     13.58 o
  -1   7   3       14.81       12.32     14.90 o
   1   7   3       78.06       69.53     15.65 o
   3   7   3       40.97       43.66     14.31 o
   5   7   3       10.43        2.83     13.40 o
   7   7   3        7.15       -9.12     20.30 o
   9   7   3      298.48      291.54     27.82 o
  11   7   3        2.53        1.92     25.50 o
  -8   8   3        0.24       -2.12     25.66 o
  -6   8   3        0.12        9.50     15.35 o
  -4   8   3       66.32       67.90     16.75 o
  -2   8   3       37.23       26.45     16.78 o
   0   8   3       84.32       74.39     18.09 o
   2   8   3      108.19      103.04     18.27 o
   4   8   3        3.08       16.22     28.33 o
 -26   0   4       71.62      142.85     36.01 o
 -24   0   4        3.55       20.77     29.86 o
 -22   0   4       11.27       10.95     13.75 o
 -20   0   4     1475.94     1506.09     26.12 o
 -18   0   4       64.31       56.74     14.69 o
 -16   0   4     1239.33     1304.82     28.65 o
 -14   0   4       16.18       43.08     11.16 o
 -12   0   4     6369.24     6669.85     97.96 o
 -10   0   4     1272.01     1371.64     45.69 o
  -8   0   4     5055.33     4561.36     32.71 o
  -6   0   4    11187.04    12160.36    109.76 o
  -2   0   4     7170.63     9033.40     67.12 o
   0   0   4     2923.33     2758.10     48.52 o
   2   0   4     2041.07     2081.14     89.00 o
   4   0   4      709.11      997.44     20.99 o
   6   0   4        3.06       39.51     20.35 o
   8   0   4     9912.69     9519.28     70.36 o
  10   0   4      445.96      467.41     11.34 o
  12   0   4       81.89       92.51      9.51 o
  14   0   4      870.78      612.42     33.50 o
  16   0   4       83.62       71.23     11.46 o
  18   0   4      408.60      372.06     37.66 o
  20   0   4       34.78       -5.26     31.78 o
  22   0   4       33.62       41.85     22.72 o
 -25   1   4       17.85       13.38     20.45 o
 -23   1   4        6.96        8.67     14.35 o
 -21   1   4      254.84      246.69     14.46 o
 -19   1   4      295.22      296.42     15.26 o
 -17   1   4      912.73      868.43     17.72 o
 -15   1   4       32.23       23.20      7.30 o
 -13   1   4       85.99      104.81      7.47 o
 -11   1   4      232.31      194.23      7.79 o
  -9   1   4     2673.35     2723.54     58.67 o
  -7   1   4       24.57       17.06      4.24 o
  -5   1   4      210.30      216.45      8.54 o
  -3   1   4     4260.13     4514.80     20.97 o
  -1   1   4     6208.48     5683.95     49.83 o
   1   1   4     1016.59     1001.37     13.21 o
   3   1   4       16.68        8.61      2.69 o
   5   1   4        0.11        3.96      4.16 o
   7   1   4     2473.12     2253.89     23.79 o
   9   1   4       29.93       27.61      3.64 o
  11   1   4      331.63      340.99      9.10 o
  13   1   4        0.39        4.58      5.23 o
  15   1   4       39.98       34.29      3.86 o
  17   1   4        0.15       -1.20      9.98 o
  19   1   4        8.54        5.35     18.86 o
  21   1   4        4.18        2.94     19.89 o
 -24   2   4       25.50       21.96     14.44 o
 -22   2   4      100.39       78.98     14.31 o
 -20   2   4     1196.78     1097.30     26.61 o
 -18   2   4       80.15       81.18     14.40 o
 -16   2   4      538.68      526.65     12.04 o
 -14   2   4       51.29       38.39      7.14 o
 -12   2   4     1403.82     1403.48     53.06 o
 -10   2   4     1822.76     1791.48     31.89 o
  -8   2   4     1974.16     1898.65     30.70 o
  -4   2   4     6566.60     6456.15     36.95 o
  -2   2   4    12871.05    13659.79    155.89 o
   0   2   4     2069.46     1985.64     26.45 o
   2   2   4     3276.13     3462.17     46.57 o
   4   2   4     1203.48     1496.54     13.62 o
   6   2   4       32.00       23.33      3.38 o
   8   2   4      852.45      888.49     16.03 o
  10   2   4       30.14       17.50      8.94 o
  12   2   4       22.38       18.52     10.31 o
  14   2   4       20.69       16.94     10.86 o
  16   2   4       29.68       40.41     11.40 o
  18   2   4       19.13        9.71     11.98 o
  20   2   4        0.24      -11.22     11.90 o
  22   2   4       12.08        9.82     29.20 o
 -23   3   4       18.35       28.68     16.93 o
 -21   3   4       49.21       73.25     30.72 o
 -19   3   4      228.68      244.45     19.69 o
 -17   3   4      840.38      820.66     22.72 o
 -15   3   4      508.12      453.53     33.57 o
 -13   3   4      189.78      181.43     10.82 o
 -11   3   4      204.72      174.31     21.16 o
  -9   3   4     7053.08     7860.84     64.99 o
  -7   3   4      448.18      542.06     22.71 o
  -5   3   4       52.14       89.92     12.27 o
  -3   3   4      240.66      241.43     16.87 o
  -1   3   4     3088.33     2632.53    104.36 o
   1   3   4      202.56      233.20      8.68 o
   3   3   4      798.78      762.26      9.79 o
   5   3   4      711.00      656.73     12.97 o
   7   3   4     1053.74      861.98     31.45 o
   9   3   4      292.30      297.19     13.28 o
  11   3   4       37.98       42.13     11.47 o
  13   3   4       61.76       58.11     17.95 o
  15   3   4       29.25       22.08     18.29 o
  17   3   4        7.43       23.89     16.29 o
  19   3   4        1.93        7.46     17.49 o
  21   3   4        1.32        3.64     17.36 o
 -22   4   4       67.20       87.89     20.13 o
 -20   4   4      448.04      478.85     23.00 o
 -18   4   4      264.97      303.94     27.14 o
 -16   4   4        7.88       11.68     20.52 o
 -14   4   4       27.45       37.25     20.17 o
 -12   4   4       40.26       41.70     21.97 o
 -10   4   4       37.75       36.12     16.98 o
  -8   4   4      342.33      329.98     20.66 o
  -6   4   4       19.21       12.38     10.26 o
  -4   4   4      436.69      435.53     21.94 o
  -2   4   4     2291.16     2146.69     34.57 o
   0   4   4      811.23      790.79     22.40 o
   2   4   4     4565.34     4525.21    112.49 o
   4   4   4      491.92      501.52     19.76 o
   6   4   4        3.88        4.13      6.06 o
   8   4   4        0.75        4.91      6.15 o
  10   4   4       48.30       61.96     12.53 o
  12   4   4       72.35       76.31     12.67 o
  14   4   4       50.70       64.75     22.03 o
  16   4   4       86.35      107.40     23.22 o
  18   4   4       57.62       99.71     24.56 o
 -21   5   4       21.93       14.69     24.13 o
 -19   5   4       10.22        2.94     27.69 o
 -17   5   4       60.10       45.33     27.55 o
 -15   5   4      540.55      542.75     33.91 o
 -13   5   4        0.10       13.69     21.97 o
 -11   5   4      312.57      299.58     28.55 o
  -9   5   4     1025.88     1169.87     37.23 o
  -7   5   4      477.27      414.86     21.00 o
  -5   5   4       69.60       54.19     20.29 o
  -3   5   4       75.00       34.95     18.73 o
  -1   5   4       70.96      103.11     18.30 o
   1   5   4      577.91      635.67     23.06 o
   3   5   4      447.12      380.37     11.72 o
   5   5   4      233.66      230.47     10.81 o
   7   5   4       29.83       40.50      8.60 o
   9   5   4      321.15      337.44     15.41 o
  11   5   4       58.60       41.07     12.63 o
  13   5   4       70.03       85.42     22.95 o
  15   5   4      231.68      223.58     28.38 o
  17   5   4       27.37       39.11     21.82 o
 -18   6   4      111.96      143.29     27.26 o
 -16   6   4      138.15      154.75     27.70 o
 -14   6   4       35.54       21.74     27.64 o
 -12   6   4       26.07       24.03     20.99 o
 -10   6   4        0.04       -2.94     11.25 o
  -8   6   4       34.22       19.95     12.13 o
  -6   6   4        7.95        7.62     12.99 o
  -4   6   4       38.53       32.38     14.07 o
  -2   6   4        1.71       -4.95     14.26 o
   0   6   4     1794.63     1596.40     87.60 o
   2   6   4     1818.97     1805.00     71.90 o
   4   6   4      131.89      152.78     11.01 o
   6   6   4        3.92        9.53      8.71 o
   8   6   4        0.29        6.73     24.10 o
  10   6   4       36.77       56.38     21.84 o
  12   6   4      374.87      484.46     34.10 o
  14   6   4      297.87      320.06     31.79 o
 -13   7   4       11.18       12.19     29.36 o
 -11   7   4      121.83      115.86     28.43 o
  -9   7   4       63.64       75.04     15.29 o
  -7   7   4       58.44       30.77     14.17 o
  -5   7   4       38.86       29.21     14.67 o
  -3   7   4       82.20       92.22     14.75 o
  -1   7   4        7.31       22.66     14.75 o
   1   7   4        0.02        4.23     14.12 o
   3   7   4       34.17       34.11     11.23 o
   5   7   4        1.35        6.24     20.48 o
   7   7   4        5.44        1.20     23.17 o
   9   7   4        2.61        0.48     22.02 o
  11   7   4        1.43        0.66     27.66 o
  -8   8   4       11.60        7.63     28.15 o
  -6   8   4       96.59       90.53     26.79 o
  -4   8   4       83.40      104.22     17.46 o
  -2   8   4        2.90        9.43     16.57 o
   0   8   4      387.22      277.94     50.67 o
   2   8   4      778.37      690.99     24.71 o
   4   8   4      115.67      113.19     29.38 o
 -25   1   5        9.29       20.53     20.34 o
 -23   1   5        0.06        7.15     13.41 o
 -21   1   5     1703.86     1391.52     28.74 o
 -19   1   5      406.81      492.88     16.55 o
 -17   1   5      222.58      283.38     14.14 o
 -15   1   5     1311.29     1145.01     17.32 o
 -13   1   5      202.13      264.56      8.73 o
 -11   1   5     3019.04     3319.95     35.94 o
  -9   1   5     1119.46     1047.95     14.19 o
  -7   1   5     2200.02     1899.48     48.12 o
  -5   1   5    12026.57    11380.58    193.24 o
  -3   1   5       26.86       83.84      3.77 o
   1   1   5       16.77        3.72      3.98 o
   3   1   5       51.87      100.89      4.82 o
   5   1   5      968.91     1093.59     17.49 o
   7   1   5      963.05     1368.41     20.60 o
   9   1   5     1335.20     1295.71     34.85 o
  11   1   5     1821.88     1765.58     27.43 o
  13   1   5     2986.69     2864.71     36.19 o
  15   1   5      815.02      941.72     20.21 o
  17   1   5      314.26      265.65     12.62 o
  19   1   5      255.98      261.97     21.09 o
  21   1   5       35.84       43.50     20.50 o
 -24   2   5        0.10       -6.24     14.47 o
 -22   2   5        8.06       -4.66     13.60 o
 -20   2   5        9.54        4.27     13.61 o
 -18   2   5        8.32       -4.20     13.32 o
 -16   2   5      729.69      665.53     16.85 o
 -14   2   5      520.78      561.96     21.48 o
 -12   2   5      200.47      201.43     11.65 o
 -10   2   5      273.36      346.72     21.28 o
  -8   2   5      827.86      872.18      7.68 o
  -6   2   5     1221.81     1195.56     23.30 o
  -4   2   5     1112.46      978.97     10.82 o
  -2   2   5      248.55      269.37      8.44 o
   0   2   5       88.36      140.33      6.67 o
   2   2   5     3395.56     3548.99     71.10 o
   4   2   5      295.65      344.45     12.22 o
   6   2   5      789.91      949.75     46.41 o
   8   2   5     1069.20     1116.48     11.07 o
  10   2   5        2.57        5.82      9.00 o
  12   2   5        0.16       -6.89     10.00 o
  14   2   5       73.94       59.72     10.76 o
  16   2   5      135.96      132.23     11.95 o
  18   2   5       13.57       16.06     11.50 o
  20   2   5        0.46       -8.82     36.09 o
 -23   3   5       72.53       76.93     18.75 o
 -21   3   5       50.42       40.90     17.07 o
 -19   3   5       50.56       34.68     16.94 o
 -17   3   5      188.16      187.62     24.16 o
 -15   3   5       72.17       92.24     23.22 o
 -13   3   5       40.04       74.61     18.54 o
 -11   3   5      423.61      476.25     23.51 o
  -9   3   5        4.91       21.76     18.13 o
  -7   3   5       68.73      103.12     17.35 o
  -5   3   5     3219.42     2955.25     38.64 o
  -3   3   5     5736.44     6308.09    212.92 o
  -1   3   5     4861.48     4969.69    109.36 o
   1   3   5      523.90      626.88     11.92 o
   3   3   5     1029.68     1026.01     11.33 o
   5   3   5       56.64       77.67      4.63 o
   7   3   5     3193.06     3186.99     18.52 o
   9   3   5      370.08      393.35     15.20 o
  11   3   5       28.07       10.35     12.12 o
  13   3   5     1505.44     1409.35     35.81 o
  15   3   5     1217.62     1349.73     36.16 o
  17   3   5      112.77      114.50     17.08 o
  19   3   5        3.55       -2.01     18.93 o
 -22   4   5        0.19      -26.91     26.91 o
 -20   4   5        6.98       -7.13     17.72 o
 -18   4   5       59.58       46.41     21.97 o
 -16   4   5      430.29      470.34     28.60 o
 -14   4   5      946.56      926.03     35.69 o
 -12   4   5        4.79       -1.48     19.48 o
 -10   4   5        8.92        5.66     18.76 o
  -8   4   5       64.48       46.31     20.28 o
  -6   4   5       32.24       49.72     13.56 o
  -4   4   5     4375.57     3851.08    103.78 o
  -2   4   5      989.88     1000.48     26.50 o
   0   4   5        0.10       -2.11     13.60 o
   2   4   5        0.87       -0.53      9.56 o
   4   4   5       44.31       34.42      6.17 o
   6   4   5      221.43      244.08      8.28 o
   8   4   5      110.02       92.16      7.15 o
  10   4   5      184.61      248.45     14.73 o
  12   4   5      480.10      494.36     26.67 o
  14   4   5       88.47       88.30     20.39 o
  16   4   5      129.29      159.21     24.47 o
  18   4   5        1.92       17.43     21.67 o
 -21   5   5       84.44       68.41     29.68 o
 -19   5   5       11.98        6.62     24.86 o
 -17   5   5        0.41        5.66     24.52 o
 -15   5   5      188.97      181.82     29.23 o
 -13   5   5      177.01      172.69     24.63 o
 -11   5   5       45.10       33.07     19.94 o
  -9   5   5      177.61      218.30     25.56 o
  -7   5   5       12.27       15.78     19.20 o
  -5   5   5      210.78      195.46     20.64 o
  -3   5   5      278.56      262.00     22.23 o
  -1   5   5       41.61       42.63     17.25 o
   1   5   5       15.71       20.96     15.30 o
   3   5   5       10.73       19.13     10.61 o
   5   5   5       74.98       62.00      9.25 o
   7   5   5      209.83      242.45     10.58 o
   9   5   5        0.00        0.89     12.82 o
  11   5   5        0.67       -2.63     12.96 o
  13   5   5      478.09      474.36     29.74 o
  15   5   5      210.57      256.68     29.06 o
  17   5   5      165.34      186.29     28.02 o
 -18   6   5       43.18       45.46     30.72 o
 -16   6   5       25.04       28.88     28.53 o
 -14   6   5      119.97      125.49     28.70 o
 -12   6   5        6.80        4.86     21.93 o
 -10   6   5       78.84       69.69     24.38 o
  -8   6   5       20.47       48.22     23.64 o
  -6   6   5      365.61      433.28     30.02 o
  -4   6   5      116.64       93.47     21.19 o
  -2   6   5      236.88      253.88     23.54 o
   0   6   5      382.83      373.78     19.08 o
   2   6   5       36.44       47.85     11.05 o
   4   6   5       30.04       25.96     10.00 o
   6   6   5       95.77      102.90     14.18 o
   8   6   5        4.91        9.64     23.96 o
  10   6   5       27.57       45.12     22.14 o
  12   6   5       62.37       71.97     23.29 o
  14   6   5       12.19       48.27     23.59 o
 -13   7   5       30.43       33.93     24.33 o
 -11   7   5       46.78       48.43     25.57 o
  -9   7   5       32.47       37.56     15.91 o
  -7   7   5       35.57       52.80     14.84 o
  -5   7   5       33.57       57.39     15.92 o
  -3   7   5       37.47       60.53     14.82 o
  -1   7   5      241.58      237.43     17.26 o
   1   7   5       15.15       33.75     15.05 o
   3   7   5        6.22        3.94     10.63 o
   5   7   5       51.59       53.81     24.30 o
   7   7   5       39.81       18.34     23.88 o
   9   7   5       74.55       72.75     25.40 o
  -6   8   5      137.71      140.87     34.60 o
  -4   8   5       23.75       28.48     16.33 o
  -2   8   5       17.44       25.86     15.98 o
   0   8   5      147.18      112.22     18.10 o
   2   8   5      129.81      139.82     28.80 o
 -26   0   6        6.99       28.93     35.77 o
 -24   0   6       23.11       18.29     14.52 o
 -22   0   6        9.14        9.08     15.90 o
 -20   0   6     3902.00     3584.33     49.19 o
 -18   0   6      123.06       74.61     15.75 o
 -16   0   6      210.61      172.70     15.51 o
 -14   0   6      180.41      107.56     10.06 o
 -12   0   6      946.08     1213.74     36.86 o
 -10   0   6    20932.35    21760.84    191.42 o
  -8   0   6     1151.71     1236.06     22.49 o
  -6   0   6      619.39      810.11     37.15 o
  -4   0   6     1927.04     2403.68     91.09 o
  -2   0   6       19.27       19.05      5.58 o
   0   0   6      189.60       87.84      8.80 o
   2   0   6    23043.87    23808.10    648.26 o
   4   0   6    11274.98    11835.53     72.00 o
   6   0   6     7487.87     7688.08     63.40 o
   8   0   6      353.12      427.58     29.15 o
  10   0   6      497.83      506.85     33.40 o
  12   0   6      211.79      233.80     27.58 o
  14   0   6      174.30      137.02     15.71 o
  16   0   6       30.81      -22.42     34.63 o
  18   0   6        3.81       -6.33     29.24 o
  20   0   6        0.05      -29.14     36.16 o
 -25   1   6        4.26       19.12     14.64 o
 -23   1   6      118.73      133.34     15.34 o
 -21   1   6      175.21      161.08     19.23 o
 -19   1   6      209.49      222.18     18.55 o
 -17   1   6       90.45       93.89     19.28 o
 -15   1   6      215.48      196.93     11.89 o
 -13   1   6        0.03        1.66      8.77 o
 -11   1   6      192.99      178.29      8.91 o
  -9   1   6      118.85      123.98      9.49 o
  -7   1   6      472.31      436.21     17.60 o
  -5   1   6      310.92      352.69      6.92 o
  -3   1   6     3842.62     3985.33     52.73 o
  -1   1   6     1434.28     1573.15     28.59 o
   1   1   6       89.41      104.06      4.73 o
   3   1   6      139.48      136.30      7.53 o
   5   1   6       65.02       73.46      9.27 o
   7   1   6       39.68        8.96     11.77 o
   9   1   6       19.71       21.40     21.33 o
  11   1   6      122.78      136.03     13.62 o
  13   1   6       24.31       33.22      6.58 o
  15   1   6       24.06       17.34      9.25 o
  17   1   6       50.52       48.04     10.50 o
  19   1   6       55.94       52.24     26.55 o
  21   1   6        8.81       31.29     39.13 o
 -24   2   6       42.28       31.94     14.18 o
 -22   2   6        8.35       -2.31     13.14 o
 -20   2   6     1797.76     1618.95     23.80 o
 -18   2   6        0.00       -4.02     12.35 o
 -16   2   6       83.89       91.61     12.66 o
 -14   2   6       43.12       27.45     16.02 o
 -12   2   6      942.14     1064.39     16.89 o
 -10   2   6     3853.09     3745.82     90.84 o
  -8   2   6       37.38       22.15      5.05 o
  -6   2   6        0.54       27.29      5.92 o
  -4   2   6        6.34        7.14      6.05 o
   0   2   6      170.19      167.21      5.70 o
   2   2   6     4606.97     5326.73     28.95 o
   4   2   6     4959.29     5377.51    158.03 o
   6   2   6     1413.65     1639.64    129.15 o
   8   2   6      717.89      756.05     65.64 o
  10   2   6      639.50      665.55     13.94 o
  12   2   6       56.46       39.53     10.66 o
  14   2   6        3.68       10.38     10.21 o
  16   2   6        7.25        7.81     11.27 o
  18   2   6        1.45       14.10     14.34 o
  20   2   6       13.29       -6.54     28.95 o
 -23   3   6       69.72       71.74     23.53 o
 -21   3   6        1.07      -10.54     17.32 o
 -19   3   6       72.27       72.02     17.02 o
 -17   3   6       11.85        6.76     16.09 o
 -15   3   6       47.07       54.69     21.34 o
 -13   3   6       55.57       29.44     18.28 o
 -11   3   6      149.33      228.36     24.11 o
  -9   3   6        8.87       11.19     18.58 o
  -7   3   6      207.96      243.96     20.63 o
  -5   3   6      714.35      808.25     56.13 o
  -3   3   6        7.36       53.62      7.92 o
  -1   3   6      113.16       75.59      8.73 o
   1   3   6        9.84       21.98      6.54 o
   3   3   6        7.12        0.84      4.09 o
   5   3   6        0.04        3.10      5.12 o
   7   3   6      649.48      664.06     10.44 o
   9   3   6       88.69       90.93     18.30 o
  11   3   6      274.09      235.58     14.89 o
  13   3   6       39.66       39.70     18.28 o
  15   3   6        8.57        9.19     18.59 o
  17   3   6       23.13       37.59     20.39 o
  19   3   6      154.87      185.97     19.56 o
 -22   4   6       15.24       -7.34     23.44 o
 -20   4   6      394.91      408.47     53.32 o
 -18   4   6      101.09      100.67     24.34 o
 -16   4   6        0.08        4.43     24.50 o
 -14   4   6       68.20       73.49     21.70 o
 -12   4   6      176.15      196.95     22.30 o
 -10   4   6      145.54      142.16     23.45 o
  -8   4   6      211.41      188.77     21.87 o
  -6   4   6      434.61      476.17     25.12 o
  -4   4   6      422.27      364.56     11.05 o
  -2   4   6      512.56      464.29     23.05 o
   0   4   6       36.72       21.19     13.99 o
   2   4   6      495.87      493.82     14.38 o
   4   4   6      795.26      710.42     10.97 o
   6   4   6       13.49       18.01      5.84 o
   8   4   6      291.80      295.62     16.11 o
  10   4   6       44.27       40.22     13.82 o
  12   4   6      184.17      182.54     14.94 o
  14   4   6        0.70       10.66     19.72 o
  16   4   6        8.34       18.42     21.76 o
  18   4   6        1.99       15.06     16.99 o
 -21   5   6       32.83       30.43     30.10 o
 -19   5   6        7.47        0.95     28.65 o
 -17   5   6      306.33      349.04     28.62 o
 -15   5   6      110.96      154.08     29.40 o
 -13   5   6        8.34       21.43     25.38 o
 -11   5   6        1.68       -0.32     24.20 o
  -9   5   6      389.07      448.98     28.42 o
  -7   5   6        9.20       15.20     20.44 o
  -5   5   6      134.06      132.33     21.98 o
  -3   5   6     1116.84     1048.15     30.86 o
  -1   5   6     1123.14     1043.55     29.64 o
   1   5   6        1.14       -3.70     12.38 o
   3   5   6      214.00      172.68     12.83 o
   5   5   6       80.46       72.24     11.31 o
   7   5   6      886.29      824.69     28.35 o
   9   5   6        0.28        5.91     13.20 o
  11   5   6        1.79       -4.64     13.71 o
  13   5   6        3.19      -10.77     23.72 o
  15   5   6       58.98       77.75     23.52 o
 -18   6   6       93.21       79.56     28.19 o
 -16   6   6       74.06      126.57     31.51 o
 -14   6   6      151.77      123.00     26.92 o
 -12   6   6       17.29       24.86     25.16 o
 -10   6   6       10.63       42.28     25.66 o
  -8   6   6        6.30       27.78     24.38 o
  -6   6   6      365.50      377.65     29.30 o
  -4   6   6      716.16      737.30     31.83 o
  -2   6   6      138.94      155.81     23.45 o
   0   6   6      212.37      231.73     22.82 o
   2   6   6      241.86      241.79     12.90 o
   4   6   6      114.86      106.71     11.14 o
   6   6   6        0.05        8.93     13.98 o
   8   6   6       85.57       87.91     26.94 o
  10   6   6      646.79      732.24     37.96 o
  12   6   6        0.69       15.25     26.21 o
 -13   7   6        1.75       -2.73     27.06 o
 -11   7   6       21.77       18.12     13.88 o
  -9   7   6      340.99      385.27     34.82 o
  -7   7   6       32.59       41.10     15.99 o
  -5   7   6       92.50      106.83     16.38 o
  -3   7   6        0.77        5.70     15.04 o
  -1   7   6       13.59       30.56     16.14 o
   1   7   6       49.78       56.30     11.92 o
   3   7   6       30.98       26.40     11.67 o
   5   7   6        0.03      -11.77     22.78 o
   7   7   6       42.83       35.57     22.11 o
   9   7   6        0.04        1.65     28.58 o
  -6   8   6        0.08        7.85     16.26 o
  -4   8   6       54.68       87.42     22.19 o
  -2   8   6       18.16       30.19     23.33 o
   0   8   6      301.58      267.71     21.31 o
 -25   1   7        8.44        9.96     14.84 o
 -23   1   7      121.89      149.64     16.43 o
 -21   1   7      536.58      696.97     25.18 o
 -19   1   7       66.69       51.62     16.41 o
 -17   1   7      483.36      489.26     20.36 o
 -15   1   7      189.74      273.71     32.15 o
 -13   1   7       28.44        8.42     14.21 o
 -11   1   7       30.74       35.45     14.61 o
  -9   1   7     4204.49     4007.62     70.12 o
  -7   1   7      265.68      429.93      9.64 o
  -5   1   7      779.07      974.03     22.56 o
  -3   1   7     8223.16     9440.04    111.43 o
  -1   1   7       10.43        7.09      4.76 o
   1   1   7       89.32       67.03      6.78 o
   3   1   7     2064.38     1910.83     22.16 o
   5   1   7      106.26      102.72     12.95 o
   7   1   7       13.48        6.42     15.71 o
   9   1   7        4.71        0.92     19.48 o
  11   1   7        3.19       18.14     22.82 o
  13   1   7      540.39      442.65     15.97 o
  15   1   7     2285.51     2160.41     38.03 o
  17   1   7      131.48      165.89     19.07 o
  19   1   7       71.94       75.58     36.75 o
 -24   2   7        2.68       -1.46     17.45 o
 -22   2   7      123.48      149.56     14.56 o
 -20   2   7      442.42      380.59     24.20 o
 -18   2   7      111.07       95.31     13.82 o
 -16   2   7       23.45       19.18     11.30 o
 -14   2   7      187.43      172.44     12.80 o
 -12   2   7        1.15        0.58      9.35 o
 -10   2   7     2594.70     2549.19     13.60 o
  -8   2   7      778.43      783.89     24.78 o
  -6   2   7     2259.27     2129.87     64.81 o
  -4   2   7      391.53      500.06     14.24 o
   0   2   7       59.36       56.15      6.66 o
   2   2   7        6.30       22.46      8.18 o
   4   2   7      203.17      208.95      9.21 o
   6   2   7     1301.54     1329.73     77.88 o
   8   2   7        0.20       -3.54      5.92 o
  10   2   7       21.60       28.15      4.29 o
  12   2   7      828.15      852.88     18.42 o
  14   2   7        4.40        4.03      9.99 o
  16   2   7       12.11       16.00     14.71 o
  18   2   7       25.34       28.61     14.56 o
 -23   3   7       25.60       15.93     24.82 o
 -21   3   7      811.45      866.82     36.42 o
 -19   3   7       57.48       70.72     16.26 o
 -17   3   7      589.36      611.57     33.40 o
 -15   3   7        0.00        1.21     13.92 o
 -13   3   7      234.48      237.68     21.57 o
 -11   3   7      302.66      276.58     23.24 o
  -9   3   7      275.79      261.05     19.45 o
  -7   3   7     1088.56     1259.53     29.50 o
  -5   3   7       35.75       25.73      7.15 o
  -3   3   7      687.51      618.84     18.63 o
  -1   3   7     1853.32     1728.46     22.02 o
   1   3   7        3.74        8.44     10.13 o
   3   3   7        3.68       21.10      6.40 o
   5   3   7      416.90      383.83     10.95 o
   7   3   7       28.62       31.43      8.85 o
   9   3   7       88.09       89.34      4.58 o
  11   3   7       81.72       89.38     13.71 o
  13   3   7      492.90      454.50     25.00 o
  15   3   7      744.56      739.32     30.03 o
  17   3   7      405.72      503.86     23.43 o
 -22   4   7       33.62        5.88     27.85 o
 -20   4   7      137.36      103.04     29.80 o
 -18   4   7       24.55       14.59     15.39 o
 -16   4   7        2.79      -25.29     26.72 o
 -14   4   7       53.43       28.21     26.80 o
 -12   4   7       18.27       15.78     23.61 o
 -10   4   7       39.73        0.92     24.60 o
  -8   4   7        0.02      -13.37     20.40 o
  -6   4   7     1712.25     1532.83     16.21 o
  -4   4   7       67.14       59.12      9.00 o
  -2   4   7     1310.19     1218.24     28.83 o
   0   4   7       86.53      102.25     12.44 o
   2   4   7      285.59      274.35     13.37 o
   4   4   7       34.49       41.89      6.74 o
   6   4   7       25.50       15.15      7.02 o
   8   4   7     1578.01     1481.10     34.98 o
  10   4   7      898.67      834.82     21.92 o
  12   4   7      251.67      231.39     16.02 o
  14   4   7       37.83       34.65     21.98 o
  16   4   7       32.15       27.48     20.50 o
 -21   5   7       19.66        3.95     24.85 o
 -19   5   7       22.52       18.07     29.17 o
 -17   5   7       96.00       92.10     27.99 o
 -15   5   7       28.91       16.31     28.17 o
 -13   5   7       66.01       89.10     25.15 o
 -11   5   7       62.91       93.17     24.55 o
  -9   5   7       80.19       93.74     22.33 o
  -7   5   7      125.00      178.64     25.55 o
  -5   5   7     1312.59     1373.92     37.78 o
  -3   5   7       52.65       66.29     19.72 o
  -1   5   7        0.54        1.93     18.34 o
   1   5   7       44.67       42.44     13.01 o
   3   5   7       86.66      112.25     12.96 o
   5   5   7      136.60      150.80     12.24 o
   7   5   7       72.82       60.23     14.41 o
   9   5   7      247.69      288.37     17.78 o
  11   5   7      380.30      367.91     37.79 o
  13   5   7      104.41       91.74     25.26 o
  15   5   7      330.86      379.70     32.35 o
 -18   6   7        7.52      -10.60     33.33 o
 -16   6   7       45.20      114.91     27.96 o
 -14   6   7       39.23       91.65     25.66 o
 -12   6   7        2.01       15.70     26.84 o
 -10   6   7        0.56        0.40     20.99 o
  -8   6   7        7.97       12.69     21.02 o
  -6   6   7       77.84      135.91     25.66 o
  -4   6   7       24.98       39.35     22.78 o
  -2   6   7      843.72      760.18     32.27 o
   0   6   7        8.70       -0.14     13.28 o
   2   6   7       17.09       24.05     12.85 o
   4   6   7       15.49       25.72     10.65 o
   6   6   7        0.12       -0.66     14.38 o
   8   6   7      249.51      226.84     17.97 o
  10   6   7      101.69      102.57     28.60 o
  12   6   7       82.49       92.54     27.81 o
 -13   7   7       26.56       34.98     30.51 o
 -11   7   7       20.00       36.43     25.52 o
  -9   7   7       76.37       90.11     24.64 o
  -7   7   7       61.58       81.30     25.98 o
  -5   7   7      577.01      535.62     31.63 o
  -3   7   7       91.94      100.90     23.04 o
  -1   7   7        6.42       -5.11     16.11 o
   1   7   7       47.80       40.73     12.25 o
   3   7   7       42.72       39.32     14.66 o
   5   7   7       12.92        9.56     21.47 o
   7   7   7       58.93       56.04     28.06 o
 -26   0   8      159.15      210.81     34.76 o
 -24   0   8       18.19       19.36     32.70 o
 -22   0   8      383.83      316.64     34.51 o
 -20   0   8       47.70       29.48     17.03 o
 -18   0   8      952.91      845.48     25.92 o
 -14   0   8      142.05      183.20     10.74 o
 -12   0   8      183.24      273.42     11.55 o
 -10   0   8     2452.48     2366.54     80.37 o
  -8   0   8     1257.16      864.92     23.77 o
  -6   0   8     8925.34     9904.24     40.86 o
  -4   0   8    13026.17    15905.97    251.04 o
  -2   0   8      860.10      982.98     13.23 o
   0   0   8     1890.81     2105.44     31.96 o
   2   0   8     1572.93     1673.36     55.11 o
   4   0   8     4860.70     4517.59     58.87 o
   6   0   8      332.87      314.99     17.22 o
   8   0   8       47.73       50.56     26.34 o
  10   0   8      239.74      210.50     32.52 o
  12   0   8     1387.46     1449.19     49.18 o
  14   0   8      269.23      267.57     13.02 o
  16   0   8      287.21      226.84     38.02 o
  18   0   8       58.47       15.62     34.37 o
 -25   1   8       11.86        9.81     14.90 o
 -23   1   8       70.99       91.03     16.66 o
 -21   1   8        3.14        0.09     15.03 o
 -19   1   8       38.33       38.81     14.59 o
 -17   1   8       57.78       55.53     14.72 o
 -15   1   8        0.09        3.72     12.54 o
 -13   1   8      247.42      299.38     15.19 o
 -11   1   8        5.38        7.35     11.16 o
  -9   1   8      491.22      491.39     11.02 o
  -7   1   8      170.02      211.66      8.99 o
  -5   1   8       43.40       68.33      6.72 o
  -3   1   8     1434.59     1421.89     20.10 o
  -1   1   8     1220.35     1436.49     14.49 o
   1   1   8       56.16       73.79      7.48 o
   3   1   8      355.29      320.82     11.47 o
   5   1   8       67.21       88.08      9.04 o
   7   1   8        1.42       -3.42     12.81 o
   9   1   8      102.97       87.96     37.08 o
  11   1   8       52.03       37.24     21.14 o
  13   1   8        0.15       -1.53     11.41 o
  15   1   8       59.32       60.93     10.14 o
  17   1   8       43.05       40.46     29.75 o
  19   1   8        0.10        6.92     32.04 o
 -24   2   8        0.33       -3.95     18.45 o
 -22   2   8       49.09       39.58     19.28 o
 -20   2   8      400.67      361.27     47.70 o
 -18   2   8       66.25       63.41     12.36 o
 -16   2   8      177.41      171.75     13.68 o
 -14   2   8        0.08       -6.22     10.23 o
 -12   2   8       69.69       68.10      5.69 o
 -10   2   8      109.06      117.51      4.38 o
  -8   2   8       59.60       72.76      7.97 o
  -6   2   8     2632.06     2970.74     20.27 o
  -4   2   8     2428.18     2977.34     45.74 o
  -2   2   8     1619.05     1965.13     27.43 o
   0   2   8       66.09       65.09     10.26 o
   2   2   8     1398.59     1495.46    104.66 o
   4   2   8     1137.17     1053.73     16.40 o
   6   2   8     1678.67     1794.68     71.38 o
   8   2   8      648.78      642.64     28.86 o
  10   2   8     1482.80     1387.58     44.85 o
  12   2   8      431.56      457.05     12.36 o
  14   2   8      198.30      222.55     17.13 o
  16   2   8      214.84      199.61     16.98 o
  18   2   8        1.64       -2.34     38.82 o
 -23   3   8       44.38       55.40     25.84 o
 -21   3   8      442.40      476.35     31.53 o
 -19   3   8       35.35       48.27     25.61 o
 -17   3   8      164.63      167.80     19.23 o
 -15   3   8      207.88      240.89     15.10 o
 -13   3   8      100.40      119.73     21.93 o
 -11   3   8      263.52      274.43     21.40 o
  -9   3   8        0.34       10.24     20.12 o
  -7   3   8        5.50       18.01      6.71 o
  -5   3   8      746.23      843.15     33.02 o
  -3   3   8        0.14        8.84      8.78 o
  -1   3   8      283.72      411.22     14.55 o
   1   3   8      137.90      116.00     11.67 o
   3   3   8      347.16      356.09     22.69 o
   5   3   8      105.59       88.81      8.56 o
   7   3   8        6.24        3.09     10.16 o
   9   3   8      672.42      689.72     29.46 o
  11   3   8        9.37       -6.05     20.22 o
  13   3   8       38.81       43.83     19.32 o
  15   3   8      122.35      143.86     18.77 o
  17   3   8       16.01       46.81     17.77 o
 -22   4   8       38.68       36.28     25.05 o
 -20   4   8      417.93      421.39     32.85 o
 -18   4   8       14.73        6.42     25.39 o
 -16   4   8      133.26      146.81     27.63 o
 -14   4   8       44.20       16.61     21.70 o
 -12   4   8       41.40       -2.33     25.43 o
 -10   4   8      622.18      605.42     30.98 o
  -8   4   8      190.86      156.06     23.12 o
  -6   4   8        0.05        7.68      8.22 o
  -4   4   8       68.93       95.85     12.53 o
  -2   4   8     1065.82     1139.61     30.16 o
   0   4   8       23.76       27.01     11.68 o
   2   4   8      361.86      383.31     15.25 o
   4   4   8      229.65      217.69     13.43 o
   6   4   8      889.40      873.51     30.13 o
   8   4   8      271.41      235.15     22.48 o
  10   4   8      812.97      861.64     22.80 o
  12   4   8       16.20       18.05     14.26 o
  14   4   8        3.06        6.90     19.17 o
  16   4   8       22.74       11.40     23.28 o
 -21   5   8      326.77      345.62     37.12 o
 -19   5   8      181.48      180.39     27.75 o
 -17   5   8      125.75      116.07     29.66 o
 -15   5   8      122.50      108.71     27.77 o
 -13   5   8        5.42      -15.95     23.04 o
 -11   5   8      556.05      482.75     30.66 o
  -9   5   8       72.69       49.05     21.01 o
  -7   5   8        7.88       14.92     23.77 o
  -5   5   8      404.37      397.44     25.76 o
  -3   5   8      357.69      292.32     23.35 o
  -1   5   8       38.20       59.75     14.55 o
   1   5   8        9.24       25.28     13.01 o
   3   5   8        6.01       13.97     11.73 o
   5   5   8       26.09       21.64     11.62 o
   7   5   8        7.84       -0.91     19.74 o
   9   5   8      124.61      111.57     16.21 o
  11   5   8        6.21       -0.99     15.50 o
  13   5   8       76.39       95.19     25.68 o
 -18   6   8      320.38      325.40     30.96 o
 -16   6   8       21.07       16.00     26.24 o
 -14   6   8       11.95        1.36     24.72 o
 -12   6   8       52.82       31.87     29.11 o
 -10   6   8        0.02      -12.22     29.82 o
  -8   6   8      402.66      393.37     30.19 o
  -6   6   8      133.95      105.68     26.12 o
  -4   6   8       59.56       48.18     21.09 o
  -2   6   8       22.54        9.80     20.20 o
   0   6   8        1.05        2.87     13.81 o
   2   6   8      110.11      114.71     14.39 o
   4   6   8      107.23       87.49     20.37 o
   6   6   8       22.58       45.82     18.60 o
   8   6   8       55.35       51.71     15.64 o
  10   6   8       11.82        9.75     24.54 o
 -13   7   8        5.37       -2.22     33.11 o
 -11   7   8      132.10      152.41     31.47 o
  -9   7   8        0.31      -17.46     29.35 o
  -7   7   8      232.48      268.53     31.41 o
  -5   7   8        5.57        3.35     25.57 o
  -3   7   8       35.87       31.99     22.97 o
  -1   7   8      155.14      134.07     17.48 o
   1   7   8       29.22       32.14     12.84 o
   3   7   8       40.46       31.80     16.57 o
   5   7   8       57.87       61.39     28.80 o
 -25   1   9        0.06       -0.43     16.40 o
 -23   1   9       66.71       64.02     15.69 o
 -21   1   9       96.00       63.02     15.07 o
 -19   1   9      115.59      132.37     19.44 o
 -17   1   9      584.63      481.63     21.29 o
 -15   1   9      327.80      307.74     15.29 o
 -13   1   9     2516.03     2874.57     41.79 o
 -11   1   9       21.83       29.56     12.78 o
  -9   1   9     1000.71     1018.68     14.15 o
  -7   1   9     3083.72     3343.70     21.43 o
  -5   1   9     1919.36     2426.31     28.38 o
  -3   1   9     1684.41     1902.13     24.66 o
  -1   1   9     6764.52     7021.40     30.20 o
   1   1   9      155.79      166.34      4.26 o
   3   1   9      515.24      653.83     14.50 o
   5   1   9     1463.26     1443.46     51.98 o
   7   1   9      123.33      136.05     14.27 o
   9   1   9      739.61      658.64     32.93 o
  11   1   9        6.58       -4.02     21.09 o
  13   1   9        0.15        9.21     12.45 o
  15   1   9      212.16      131.98     25.54 o
  17   1   9      357.03      434.80     43.71 o
 -24   2   9        9.56        5.10     16.28 o
 -22   2   9      305.90      281.98     21.69 o
 -20   2   9        0.09      -19.22     19.22 o
 -18   2   9       22.73       50.95     25.38 o
 -16   2   9       13.94       10.53     20.10 o
 -14   2   9        1.87        4.88      8.25 o
 -12   2   9      169.23      173.53      9.70 o
 -10   2   9      292.17      216.00      9.85 o
  -8   2   9        4.55        7.60      8.19 o
  -6   2   9        9.60        8.98      6.32 o
  -4   2   9      427.33      434.65      8.46 o
  -2   2   9     1212.36     1208.33     20.79 o
   0   2   9        9.78       11.02      9.96 o
   2   2   9      293.73      315.73     21.03 o
   4   2   9      754.95      711.58     44.64 o
   6   2   9        6.07        3.72      9.45 o
   8   2   9      615.85      697.03     43.63 o
  10   2   9      890.70      900.08     33.48 o
  12   2   9        4.77        3.87     31.40 o
  14   2   9      177.52      205.69     17.23 o
  16   2   9        1.90       12.17     14.59 o
 -23   3   9       51.09       26.83     23.96 o
 -21   3   9       53.55       52.62     27.85 o
 -19   3   9      428.81      386.83     30.77 o
 -17   3   9      559.52      505.69     32.28 o
 -15   3   9      424.06      501.80     15.50 o
 -13   3   9       95.10      126.50      9.35 o
 -11   3   9       14.68       15.48      5.13 o
  -9   3   9      130.96      157.32     19.98 o
  -7   3   9      943.97     1071.57     48.34 o
  -5   3   9     1470.42     1640.38     48.71 o
  -3   3   9        5.11        5.02      8.49 o
  -1   3   9      787.97      729.87     17.90 o
   1   3   9      523.54      581.18     18.80 o
   3   3   9        0.03       -3.76     19.48 o
   5   3   9      366.00      364.43     12.63 o
   7   3   9      141.44      127.80     21.07 o
   9   3   9      348.69      393.23     26.15 o
  11   3   9      368.87      385.06     26.23 o
  13   3   9        0.94       -7.25     19.10 o
  15   3   9      232.34      221.72     20.00 o
 -22   4   9       80.16       93.77     30.63 o
 -20   4   9      222.35      193.06     27.86 o
 -18   4   9      412.03      390.18     33.17 o
 -16   4   9      113.54       94.29     25.16 o
 -14   4   9       48.95       42.38     26.20 o
 -12   4   9       35.45       17.19     25.44 o
 -10   4   9      582.97      507.66     30.48 o
  -8   4   9      374.48      327.75     27.15 o
  -6   4   9       83.60       57.38     10.28 o
  -4   4   9      417.93      437.97     25.33 o
  -2   4   9       11.13        0.11     12.32 o
   0   4   9      106.03      106.47     16.28 o
   2   4   9      279.39      270.36     14.65 o
   4   4   9        1.36       -7.45     20.55 o
   6   4   9      755.75      753.66     31.15 o
   8   4   9        0.57       -3.78     19.28 o
  10   4   9        9.24       15.22     20.75 o
  12   4   9        2.25        7.35     14.02 o
  14   4   9      157.63      221.37     26.22 o
 -21   5   9       90.09      105.92     28.11 o
 -19   5   9       87.71       65.37     30.77 o
 -17   5   9      168.16      186.59     32.75 o
 -15   5   9       94.96       80.80     25.67 o
 -13   5   9        1.57       -6.50     27.30 o
 -11   5   9       51.26       29.82     26.83 o
  -9   5   9       45.21       30.71     21.69 o
  -7   5   9     2025.56     1925.95     43.73 o
  -5   5   9       39.79       30.18     23.39 o
  -3   5   9      289.68      236.33     23.17 o
  -1   5   9      421.96      455.68     18.54 o
   1   5   9      361.34      342.09     16.43 o
   3   5   9       83.55       77.34     13.23 o
   5   5   9       27.13       28.29     20.75 o
   7   5   9        0.44        9.65     21.27 o
   9   5   9        0.44        2.26     15.76 o
  11   5   9       23.43       14.66     14.90 o
  13   5   9       61.74       37.88     22.44 o
 -18   6   9      201.60      227.35     36.33 o
 -16   6   9       72.89       79.47     30.98 o
 -14   6   9       13.67       13.28     24.86 o
 -12   6   9        1.61       -1.43     24.50 o
 -10   6   9      272.54      205.60     25.87 o
  -8   6   9       46.70       29.99     25.81 o
  -6   6   9        9.66       -9.60     24.56 o
  -4   6   9      147.98      147.50     24.81 o
  -2   6   9      155.23      144.09     17.21 o
   0   6   9        3.57       -0.63     14.34 o
   2   6   9        0.55       14.54     13.18 o
   4   6   9       68.48       59.91     21.59 o
   6   6   9      501.44      541.69     31.65 o
   8   6   9       51.08       54.05     17.05 o
  10   6   9        0.03        7.32     23.09 o
 -13   7   9       22.73       -6.44     30.74 o
 -11   7   9        2.39      -21.62     28.85 o
  -9   7   9       58.30       59.14     29.16 o
  -7   7   9      471.71      471.02     33.84 o
  -5   7   9       15.22       16.42     26.30 o
  -3   7   9       90.22       86.14     25.37 o
  -1   7   9        0.36       -3.17     16.10 o
   1   7   9       43.12       53.55     23.17 o
   3   7   9      116.70      143.11     18.75 o
   5   7   9       13.65        4.43     23.51 o
 -26   0  10       20.08       39.66     36.38 o
 -24   0  10        0.00       -6.02     30.15 o
 -22   0  10       14.21        0.42     32.28 o
 -20   0  10       42.74       34.21     29.41 o
 -18   0  10       35.35      -16.14     31.23 o
 -16   0  10       26.63       25.35     12.11 o
 -14   0  10      285.18      238.03     30.99 o
 -12   0  10      333.08      403.80      9.99 o
 -10   0  10      399.56      294.16     20.22 o
  -8   0  10      655.21      637.23     21.19 o
  -6   0  10        0.38      126.80     79.07 o
  -4   0  10      717.43      845.83     31.37 o
  -2   0  10     7261.50     7609.25    119.71 o
   0   0  10      105.17       90.52     17.95 o
   2   0  10       37.61       24.24     15.34 o
   4   0  10        4.47        2.87     14.42 o
   6   0  10      527.41      585.84     21.18 o
   8   0  10     4327.94     4092.61     62.14 o
  10   0  10     2241.30     1975.97     49.31 o
  12   0  10     1348.90     1348.24     48.10 o
  14   0  10       31.67       17.37     28.94 o
  16   0  10      144.67       83.81     38.01 o
 -25   1  10       24.00       31.59     16.09 o
 -23   1  10       12.39       18.29     16.68 o
 -21   1  10        8.17        1.98     15.23 o
 -19   1  10       16.43       12.25     16.03 o
 -17   1  10       35.18       32.54     15.55 o
 -15   1  10      149.19      153.62     15.00 o
 -13   1  10      428.32      414.65     16.08 o
 -11   1  10       13.86       12.98      9.39 o
  -9   1  10      271.41      296.63     17.28 o
  -7   1  10       10.17       12.32      8.21 o
  -5   1  10     1079.59     1073.75     29.60 o
  -3   1  10        0.53        2.53      7.45 o
  -1   1  10       97.88      103.26      9.83 o
   1   1  10      334.22      292.46      5.56 o
   3   1  10        0.03       -3.11      3.11 o
   5   1  10       31.39       28.44     15.13 o
   7   1  10      225.84      190.50     15.88 o
   9   1  10        9.84        3.43     15.61 o
  11   1  10      156.68      146.16     28.08 o
  13   1  10        4.67       -9.55     19.83 o
  15   1  10       22.54       16.59     22.79 o
  17   1  10       12.84       12.98     35.88 o
 -24   2  10      121.09      151.85     18.16 o
 -22   2  10       26.09       30.13     32.95 o
 -20   2  10      157.86      153.74     20.30 o
 -18   2  10      744.62      733.41     34.71 o
 -16   2  10      237.27      215.81     12.05 o
 -14   2  10      231.06      232.47     24.97 o
 -12   2  10      396.93      367.99     12.07 o
 -10   2  10      153.94      167.99     12.22 o
  -8   2  10     1405.60     1462.01     16.06 o
  -6   2  10       83.40      126.00      8.96 o
  -4   2  10      183.02      172.40      7.91 o
  -2   2  10     1542.54     1512.49     21.73 o
   0   2  10      285.40      277.67     22.96 o
   2   2  10       74.01       71.11     19.82 o
   4   2  10      951.91      860.88     30.98 o
   6   2  10        5.01       18.33     22.30 o
   8   2  10      887.87      753.88     32.80 o
  10   2  10      254.33      230.92     25.49 o
  12   2  10      720.77      736.51     43.24 o
  14   2  10       63.39       60.32     20.22 o
  16   2  10       88.34       57.43     39.30 o
 -23   3  10       91.72      101.17     29.40 o
 -21   3  10        0.76        9.13     25.93 o
 -19   3  10        0.84       -6.13     22.96 o
 -17   3  10       16.92       34.24     26.23 o
 -15   3  10      122.70       97.63      6.56 o
 -13   3  10      158.77      180.49      7.70 o
 -11   3  10      302.62      283.32     17.49 o
  -9   3  10        1.76       -1.30      4.46 o
  -7   3  10      745.38      744.68     16.07 o
  -5   3  10     1216.58     1363.32     65.51 o
  -3   3  10      134.73      141.26      7.52 o
  -1   3  10       49.73       65.35     12.45 o
   1   3  10      955.74     1017.63     32.95 o
   3   3  10        9.75        3.83     21.34 o
   5   3  10     1184.06     1104.47     33.36 o
   7   3  10      127.23      104.14     21.71 o
   9   3  10       42.85       26.08     23.38 o
  11   3  10        4.84       -4.98     20.59 o
  13   3  10        0.79       -3.84     19.82 o
  15   3  10      113.56      107.84     20.77 o
 -22   4  10       31.96       26.01     26.56 o
 -20   4  10        6.52       -3.16     29.28 o
 -18   4  10      992.56     1074.27     42.80 o
 -16   4  10      312.18      290.91     27.34 o
 -14   4  10        0.32        0.02     24.30 o
 -12   4  10      178.40      153.52     24.03 o
 -10   4  10      218.36      237.54     28.80 o
  -8   4  10      664.49      613.76     30.11 o
  -6   4  10       14.16       28.27     21.18 o
  -4   4  10       25.08       52.17     21.85 o
  -2   4  10       57.20       58.70     15.18 o
   0   4  10        4.87        7.67     14.14 o
   2   4  10      374.58      383.11     16.80 o
   4   4  10      329.57      283.80     26.30 o
   6   4  10       54.26       71.14     21.42 o
   8   4  10       21.72       10.14     20.64 o
  10   4  10        6.85       -8.28     22.59 o
  12   4  10       97.98       89.66     15.97 o
  14   4  10      140.25      147.91     25.74 o
 -19   5  10        0.24       14.52     30.71 o
 -17   5  10        5.98       -8.13     29.71 o
 -15   5  10        2.55       -4.36     22.33 o
 -13   5  10       20.04       11.92     24.41 o
 -11   5  10      238.41      228.00     26.08 o
  -9   5  10      232.18      247.06     28.03 o
  -7   5  10      314.58      259.22     25.34 o
  -5   5  10      258.57      260.14     24.94 o
  -3   5  10       64.24       75.04     15.66 o
  -1   5  10        4.36        7.37     14.24 o
   1   5  10      160.06      168.46     15.35 o
   3   5  10       81.32       84.82     14.12 o
   5   5  10     1128.68     1028.03     35.88 o
   7   5  10        1.97        9.61     21.09 o
   9   5  10       25.28        6.81     15.93 o
  11   5  10       27.31       32.78     15.52 o
 -16   6  10      155.67      128.94     32.94 o
 -14   6  10       44.44       40.66     26.48 o
 -12   6  10       12.60       16.43     25.30 o
 -10   6  10       41.14       19.34     29.31 o
  -8   6  10      178.69      153.58     27.79 o
  -6   6  10      128.93      126.52     26.94 o
  -4   6  10      354.55      342.70     29.36 o
  -2   6  10       79.42       72.94     20.05 o
   0   6  10      187.06      186.03     16.98 o
   2   6  10      277.25      288.57     27.91 o
   4   6  10       67.49       82.62     22.64 o
   6   6  10       14.49       32.59     22.89 o
   8   6  10       16.00       14.31     17.13 o
 -11   7  10        0.01      -13.04     30.98 o
  -9   7  10        1.20       17.21     25.08 o
  -7   7  10       86.95       77.54     25.53 o
  -5   7  10      177.51      153.98     28.57 o
  -3   7  10        1.00        6.26     17.07 o
  -1   7  10       21.67       39.04     16.68 o
   1   7  10        5.32        7.65     21.60 o
   3   7  10       66.58       81.46     18.43 o
 -25   1  11      251.93      255.68     21.24 o
 -23   1  11       19.40        0.98     15.78 o
 -21   1  11      329.69      345.49     23.75 o
 -19   1  11      326.58      283.47     18.74 o
 -17   1  11     1587.89     1559.73     31.09 o
 -15   1  11     2392.75     2268.60     34.80 o
 -13   1  11        7.76        2.75     10.67 o
 -11   1  11     2281.37     2031.15     68.53 o
  -9   1  11        0.05       10.71     10.60 o
  -7   1  11     1453.96     1367.52     16.22 o
  -5   1  11     6478.67     6378.10     51.79 o
  -3   1  11     3282.71     3724.18     32.41 o
  -1   1  11      755.85      708.94     13.51 o
   1   1  11     1939.91     2011.67     31.84 o
   3   1  11       57.29       57.99      5.23 o
   5   1  11      117.11      111.64     34.91 o
   7   1  11      143.45      131.66     16.83 o
   9   1  11      335.00      360.68     20.07 o
  11   1  11      141.69       91.58     22.60 o
  13   1  11      123.06      101.99     22.50 o
  15   1  11        4.77        3.77     20.29 o
 -24   2  11       33.60       43.33     20.15 o
 -22   2  11       14.98       32.70     20.55 o
 -20   2  11       24.94       26.93     19.02 o
 -18   2  11      508.39      492.82     14.30 o
 -16   2  11      329.65      325.49     13.01 o
 -14   2  11      123.65      130.65     10.83 o
 -12   2  11        0.01        4.54      8.97 o
 -10   2  11       81.57       86.94      9.68 o
  -8   2  11      218.77      250.02     11.04 o
  -6   2  11      416.89      383.99     10.12 o
  -4   2  11     1855.95     2019.35     25.50 o
  -2   2  11     1602.99     1476.59     23.19 o
   0   2  11      523.58      502.89     26.17 o
   2   2  11      404.69      428.55     24.87 o
   4   2  11       41.61       65.49     23.12 o
   6   2  11     1447.07     1349.29     38.39 o
   8   2  11      289.46      301.02     27.43 o
  10   2  11      257.42      309.19     26.18 o
  12   2  11      144.84      179.99     37.71 o
  14   2  11        0.12       -4.25     14.99 o
 -23   3  11       18.57       17.03     24.94 o
 -21   3  11       83.58       54.68     27.42 o
 -19   3  11      192.11      177.85     25.81 o
 -17   3  11      344.75      397.79     32.77 o
 -15   3  11      292.72      290.60      9.54 o
 -13   3  11      393.19      435.16     27.13 o
 -11   3  11     1177.78     1095.01     17.10 o
  -9   3  11      482.10      431.94     21.33 o
  -7   3  11     1931.75     1963.69     42.65 o
  -5   3  11      968.72      989.79     19.19 o
  -3   3  11     1000.30     1159.28     15.74 o
  -1   3  11      689.66      752.50     29.23 o
   1   3  11      494.86      536.80     28.00 o
   3   3  11        9.11       -0.71     23.82 o
   5   3  11     1095.25     1128.61     37.35 o
   7   3  11       93.99      102.82     22.94 o
   9   3  11        1.84       -9.27     21.89 o
  11   3  11       40.94       43.87     21.81 o
  13   3  11       56.78       46.58     21.00 o
 -22   4  11      207.50      225.99     33.37 o
 -20   4  11       58.77       69.91     29.15 o
 -18   4  11       99.28       90.51     31.44 o
 -16   4  11      239.87      236.11     28.61 o
 -14   4  11      245.73      231.32     26.71 o
 -12   4  11      147.46      119.22     28.27 o
 -10   4  11        6.94       27.80     26.12 o
  -8   4  11      106.94       82.13     22.25 o
  -6   4  11      704.87      701.13     30.54 o
  -4   4  11      247.64      250.46     18.31 o
  -2   4  11     1033.02      940.10     23.52 o
   0   4  11     1369.46     1378.85     26.03 o
   2   4  11      449.02      483.60     27.98 o
   4   4  11      778.89      807.36     34.67 o
   6   4  11      819.94      818.90     34.18 o
   8   4  11        0.01        0.28     21.68 o
  10   4  11        2.28       11.00     23.04 o
  12   4  11       90.60      121.36     21.85 o
 -19   5  11       98.94      106.04     27.09 o
 -17   5  11       68.47       63.42     31.66 o
 -15   5  11       19.58       20.61     25.05 o
 -13   5  11       25.86        9.31     24.91 o
 -11   5  11       51.27       77.85     28.76 o
  -9   5  11       17.28       31.62     26.36 o
  -7   5  11       21.78       23.50     21.35 o
  -5   5  11      299.00      300.60     26.20 o
  -3   5  11      213.08      208.37     17.79 o
  -1   5  11        8.13       15.30     14.95 o
   1   5  11       35.47       30.12     15.30 o
   3   5  11       97.86      106.11     14.27 o
   5   5  11       49.01       54.29     24.21 o
   7   5  11        0.57       -4.45     23.10 o
   9   5  11       41.70       52.28     22.23 o
 -16   6  11       58.47       61.30     32.14 o
 -14   6  11        0.54       -8.22     27.62 o
 -12   6  11      231.16      208.07     32.49 o
 -10   6  11       16.03        2.58     23.73 o
  -8   6  11       46.89       34.22     23.88 o
  -6   6  11        0.10        5.30     25.68 o
  -4   6  11        0.06       17.61     16.48 o
  -2   6  11      223.91      242.38     19.36 o
   0   6  11      530.21      602.88     22.81 o
   2   6  11        5.14       26.26     24.13 o
   4   6  11      306.30      323.64     27.74 o
   6   6  11      371.37      313.13     26.86 o
  -9   7  11        0.39       20.68     28.36 o
  -7   7  11       43.86       59.66     29.06 o
  -5   7  11       38.69       56.54     19.00 o
  -3   7  11      242.77      244.52     69.10 o
  -1   7  11       15.40       23.69     17.21 o
 -26   0  12        6.19       -9.47     34.95 o
 -24   0  12      198.67      208.31     36.59 o
 -22   0  12      102.51      111.11     32.79 o
 -20   0  12      316.91      292.75     34.81 o
 -18   0  12     3231.75     3130.75     59.74 o
 -16   0  12     3084.34     2819.76     53.30 o
 -14   0  12      128.16       98.83      9.51 o
 -12   0  12      298.00      305.42     17.41 o
 -10   0  12      159.10      186.52     20.25 o
  -8   0  12     4061.44     4390.40     49.95 o
  -6   0  12      376.55      555.89     24.43 o
  -4   0  12     2862.95     3373.37    147.14 o
  -2   0  12      123.25      120.90      9.42 o
   0   0  12      156.83      170.53     15.43 o
   2   0  12      530.85      501.23     20.42 o
   4   0  12     1471.26     1472.99     27.33 o
   6   0  12     1747.93     1421.77     29.81 o
   8   0  12        3.61        1.22     27.11 o
  10   0  12      242.60      232.26     35.07 o
  12   0  12        9.79       -5.77     28.83 o
  14   0  12        4.66      -28.86     34.95 o
 -25   1  12        7.68        1.25     23.20 o
 -23   1  12        9.73        4.29     18.97 o
 -21   1  12       31.98       34.33     17.29 o
 -19   1  12       15.61       12.34     16.28 o
 -17   1  12       21.13       34.54     16.94 o
 -15   1  12      214.25      209.08     15.70 o
 -13   1  12       20.56       14.91     12.78 o
 -11   1  12      156.31      198.87     13.83 o
  -9   1  12      216.68      171.13     11.17 o
  -7   1  12       71.14       74.70     12.98 o
  -5   1  12      175.64      194.39      8.84 o
  -3   1  12      125.62      128.49     10.94 o
  -1   1  12        0.60       -0.33     10.78 o
   1   1  12       34.32       27.65     11.51 o
   3   1  12       72.09       70.34      4.78 o
   5   1  12     1036.46     1030.90     80.57 o
   7   1  12      201.64      208.05     20.81 o
   9   1  12      147.75      118.92     22.68 o
  11   1  12       62.52       46.53     20.55 o
  13   1  12        1.02       -8.35     20.36 o
  15   1  12       31.63       19.60     22.41 o
 -24   2  12        8.98       35.98     21.87 o
 -22   2  12      171.10      181.25     22.14 o
 -20   2  12       33.34       44.87     19.93 o
 -18   2  12     1474.38     1432.58     20.21 o
 -16   2  12     1947.46     1845.34     28.73 o
 -14   2  12      214.04      186.36     11.68 o
 -12   2  12      296.85      261.31     11.87 o
 -10   2  12       99.27       92.76     10.37 o
  -8   2  12     1847.82     1919.01     17.79 o
  -6   2  12      100.43      105.74      9.54 o
  -4   2  12       79.09      113.53     14.40 o
  -2   2  12       94.77       83.90     13.45 o
   0   2  12      615.03      721.26     31.47 o
   2   2  12      399.18      352.72     27.11 o
   4   2  12       38.34       26.78     21.26 o
   6   2  12      671.39      587.18     30.93 o
   8   2  12      118.45       88.28     23.59 o
  10   2  12       24.99       20.55     19.86 o
  12   2  12       59.35       61.60     32.63 o
  14   2  12       24.05       35.18     15.96 o
 -23   3  12        7.02       17.71     21.65 o
 -21   3  12      209.23      240.10     32.64 o
 -19   3  12       52.14       51.35     27.36 o
 -17   3  12       54.47       63.09     29.32 o
 -15   3  12      316.81      354.77     31.19 o
 -13   3  12      332.31      373.70     13.08 o
 -11   3  12       53.69       41.63     10.75 o
  -9   3  12      143.34      150.95     10.10 o
  -7   3  12      229.61      200.29     10.08 o
  -5   3  12      171.92      182.56     11.10 o
  -3   3  12       86.90      137.08     17.29 o
  -1   3  12      332.03      321.99     27.25 o
   1   3  12       60.84       94.36     23.93 o
   3   3  12      430.24      469.35     31.75 o
   5   3  12      793.55      807.32     33.84 o
   7   3  12       16.44       33.64     21.94 o
   9   3  12       44.13       26.89     21.64 o
  11   3  12        0.04      -13.29     24.99 o
  13   3  12       14.78       21.85     17.90 o
 -22   4  12        4.92        6.45     28.25 o
 -20   4  12       15.02       20.71     25.13 o
 -18   4  12      303.74      353.04     35.49 o
 -16   4  12      556.90      519.41     35.29 o
 -14   4  12        4.71       19.07     27.54 o
 -12   4  12      301.85      299.31     26.73 o
 -10   4  12        4.11       16.47     23.87 o
  -8   4  12      304.45      318.94     27.64 o
  -6   4  12      246.49      244.05     19.71 o
  -4   4  12      428.95      412.60     20.55 o
  -2   4  12       46.91       49.75     16.76 o
   0   4  12      690.27      665.75     32.09 o
   2   4  12       54.63       42.76     22.72 o
   4   4  12       36.82       37.47     25.51 o
   6   4  12      110.66      116.25     24.81 o
   8   4  12      141.67      116.21     24.93 o
  10   4  12        0.27       -0.73     22.60 o
 -19   5  12        3.25       -2.66     30.01 o
 -17   5  12       23.55       23.04     29.35 o
 -15   5  12       78.04      100.68     27.61 o
 -13   5  12      306.22      265.89     32.65 o
 -11   5  12      650.28      616.67     33.72 o
  -9   5  12        4.13        7.47     24.63 o
  -7   5  12      202.97      185.16     24.81 o
  -5   5  12       24.15       18.66     17.05 o
  -3   5  12       52.01       60.51     17.35 o
  -1   5  12      136.38      158.94     16.96 o
   1   5  12       76.38       95.74     15.56 o
   3   5  12      259.17      232.84     26.61 o
   5   5  12       36.40       31.28     25.31 o
   7   5  12       12.53       12.61     23.34 o
   9   5  12       11.11        8.58     24.35 o
 -14   6  12       44.17       56.40     29.80 o
 -12   6  12       24.44       31.97     31.01 o
 -10   6  12       64.04       80.42     30.15 o
  -8   6  12       11.03       17.75     26.84 o
  -6   6  12      346.21      328.90     22.03 o
  -4   6  12      175.98      184.72     31.93 o
  -2   6  12       30.76       43.43     17.79 o
   0   6  12      241.67      256.70     18.81 o
   2   6  12        6.75       -0.70     23.08 o
   4   6  12        9.80       21.13     24.59 o
 -25   1  13       26.71       42.06     25.72 o
 -23   1  13        3.08        4.96     20.42 o
 -21   1  13       44.82       40.93     20.92 o
 -19   1  13      205.10      135.99     23.69 o
 -17   1  13      105.37       94.04     15.56 o
 -15   1  13      573.30      691.85     22.42 o
 -13   1  13       36.63       37.91     13.52 o
 -11   1  13      334.74      435.97     18.28 o
  -9   1  13        0.58        5.95     13.24 o
  -7   1  13      295.92      305.48     15.57 o
  -5   1  13     2201.16     1993.40     21.91 o
  -3   1  13      288.91      208.82     11.60 o
  -1   1  13        1.27        2.64     11.77 o
   1   1  13      857.62      958.64     19.15 o
   3   1  13        5.05      -11.08     14.16 o
   5   1  13     7377.46     7296.40     45.03 o
   7   1  13        6.01       -6.71     15.92 o
   9   1  13      135.17      103.86     20.71 o
  11   1  13      122.14      118.94     22.39 o
  13   1  13        3.32       -3.56     21.48 o
 -24   2  13        2.62       19.09     22.02 o
 -22   2  13        0.03        5.55     21.02 o
 -20   2  13      297.68      312.53     22.38 o
 -18   2  13        0.76        9.56     10.51 o
 -16   2  13       14.05       48.29     11.80 o
 -14   2  13       15.08       13.78     10.55 o
 -12   2  13      526.70      564.69     15.52 o
 -10   2  13        1.23        8.33     10.60 o
  -8   2  13        2.42       -8.41      9.68 o
  -6   2  13        1.08        0.30     13.50 o
  -4   2  13     1187.31     1216.78     24.58 o
  -2   2  13      401.08      407.73     28.32 o
   0   2  13      725.90      752.24     35.16 o
   2   2  13       73.79       49.49     26.76 o
   4   2  13      547.13      563.94     33.73 o
   6   2  13       26.23        7.69     22.95 o
   8   2  13       10.83        9.18     25.78 o
  10   2  13        9.53       17.29     19.17 o
  12   2  13        1.60       36.88     34.32 o
 -23   3  13       41.23       56.75     22.66 o
 -21   3  13       59.87       59.02     20.46 o
 -19   3  13       16.99       32.40     20.46 o
 -17   3  13       32.81       55.69     21.16 o
 -15   3  13      504.60      516.71     23.30 o
 -13   3  13       46.70       53.85     10.09 o
 -11   3  13      924.16      866.01     17.12 o
  -9   3  13       49.09       45.90     10.62 o
  -7   3  13       39.19       44.41      9.26 o
  -5   3  13     1221.66     1284.15     16.21 o
  -3   3  13     1286.90     1244.03     40.49 o
  -1   3  13       10.59       14.32     25.43 o
   1   3  13      220.96      242.11     29.15 o
   3   3  13        7.62        3.83     25.69 o
   5   3  13      375.66      381.13     30.61 o
   7   3  13      203.77      185.22     25.84 o
   9   3  13       83.02      103.45     26.46 o
  11   3  13        2.95       -2.70     24.41 o
 -20   4  13      161.49      177.25     34.44 o
 -18   4  13        2.96        1.04     28.40 o
 -16   4  13        1.96        2.50     27.31 o
 -14   4  13      131.13      158.51     30.46 o
 -12   4  13      658.88      650.37     36.45 o
 -10   4  13      131.78      121.99     26.99 o
  -8   4  13        0.87       -0.04     24.94 o
  -6   4  13      206.53      209.56     19.89 o
  -4   4  13      193.65      198.73     18.08 o
  -2   4  13      232.12      257.64     19.31 o
   0   4  13      626.15      549.64     33.08 o
   2   4  13        7.04       -2.65     24.77 o
   4   4  13      139.90      109.36     27.14 o
   6   4  13      127.70      124.76     26.63 o
   8   4  13       60.93       84.30     25.07 o
  10   4  13        1.20      -11.34     23.11 o
 -19   5  13        0.08       14.21     33.14 o
 -17   5  13       12.91       18.43     27.79 o
 -15   5  13       60.87      100.61     29.33 o
 -13   5  13      305.52      330.05     34.74 o
 -11   5  13      459.38      517.96     36.75 o
  -9   5  13       14.31       17.20     23.50 o
  -7   5  13       30.99       29.34     16.66 o
  -5   5  13      328.82      327.70     25.05 o
  -3   5  13      779.35      758.39     24.43 o
  -1   5  13       21.70       28.66     17.02 o
   1   5  13       24.36       32.67     26.34 o
   3   5  13       56.41       37.59     25.79 o
   5   5  13        8.07       19.53     25.19 o
   7   5  13       41.92       53.92     25.05 o
 -14   6  13       29.50       31.66     29.81 o
 -12   6  13       84.25       89.47     28.74 o
 -10   6  13       15.95       11.22     27.59 o
  -8   6  13       29.06       22.50     26.45 o
  -6   6  13       13.83       16.99     18.78 o
  -4   6  13       40.41       62.53     17.41 o
  -2   6  13       80.33       87.47     19.85 o
   0   6  13      104.39       85.40     28.23 o
   2   6  13        0.91       -4.06     25.60 o
 -24   0  14        9.16      -30.92     30.92 o
 -22   0  14      228.39      149.60     35.33 o
 -20   0  14       65.47       30.69     30.43 o
 -18   0  14      770.34      682.31     35.95 o
 -16   0  14     3067.24     3304.40     65.56 o
 -14   0  14     1804.60     1801.91     40.40 o
 -12   0  14     2296.58     2264.09     41.95 o
 -10   0  14      504.91      496.49     25.66 o
  -8   0  14      146.29      137.72     23.15 o
  -6   0  14      727.29      600.95     26.35 o
  -4   0  14      492.94      466.98     20.13 o
  -2   0  14     2608.51     2760.58    103.20 o
   0   0  14     6001.93     6064.78     58.05 o
   2   0  14     1944.25     1742.80     54.55 o
   4   0  14       70.16      117.38     19.70 o
   6   0  14     3171.61     2849.42     76.40 o
   8   0  14        0.58      -20.82     28.04 o
  10   0  14        1.54      -14.34     33.58 o
  12   0  14       24.58       -1.21     33.56 o
 -23   1  14        6.76       -2.00     22.87 o
 -21   1  14       30.46       -5.45     32.69 o
 -19   1  14       29.61       21.43     14.28 o
 -17   1  14       76.16       91.50     16.01 o
 -15   1  14       25.71       29.59     14.98 o
 -13   1  14      100.48       79.79     12.39 o
 -11   1  14     1664.12     1726.93     23.39 o
  -9   1  14       10.93        8.97     13.41 o
  -7   1  14      133.26      154.56     16.39 o
  -5   1  14       29.10       15.56      9.41 o
  -3   1  14      114.11      129.30     17.09 o
  -1   1  14        4.99        3.62     13.08 o
   1   1  14        9.63       -1.23     13.56 o
   3   1  14      228.72      197.69     15.34 o
   5   1  14      637.34      692.11     20.63 o
   7   1  14       55.52       40.96     22.16 o
   9   1  14      140.66      157.61     22.02 o
  11   1  14        0.53       -7.55     26.18 o
 -24   2  14        5.95        2.83     21.21 o
 -22   2  14       47.51       35.58     21.05 o
 -20   2  14       15.28       19.80     21.58 o
 -18   2  14      499.11      511.44     19.10 o
 -16   2  14     1231.86     1263.90     30.19 o
 -14   2  14      828.36      785.03     19.24 o
 -12   2  14     1945.19     1863.16     31.67 o
 -10   2  14        0.16       -0.35     11.61 o
  -8   2  14      121.64      105.19     11.66 o
  -6   2  14     1376.27     1311.26     25.12 o
  -4   2  14       17.44       10.02     15.10 o
  -2   2  14      869.06      930.13     29.22 o
   0   2  14     3359.37     3491.97     59.60 o
   2   2  14      871.40      661.38     34.62 o
   4   2  14        0.04       -0.66     24.96 o
   6   2  14     1906.91     1917.41     49.11 o
   8   2  14       18.29       27.17     20.38 o
  10   2  14        1.78        9.56     24.79 o
 -21   3  14        2.13       -2.07     21.67 o
 -19   3  14       81.76       91.28     20.33 o
 -17   3  14      118.26      122.55     20.68 o
 -15   3  14      317.97      350.27     23.73 o
 -13   3  14       30.77       39.71     10.56 o
 -11   3  14     2530.54     2583.49     35.78 o
  -9   3  14      158.45      152.81     10.66 o
  -7   3  14       10.66        6.52      8.98 o
  -5   3  14      144.46      112.43     25.45 o
  -3   3  14      101.89      107.70     25.61 o
  -1   3  14      107.85      100.22     25.14 o
   1   3  14      315.95      282.24     31.56 o
   3   3  14      187.97      160.25     25.58 o
   5   3  14      485.89      466.40     32.87 o
   7   3  14       83.95       73.90     27.46 o
   9   3  14       79.39       92.97     28.31 o
 -20   4  14       10.14       20.69     21.76 o
 -18   4  14      109.02       88.91     26.13 o
 -16   4  14      125.63      157.56     30.09 o
 -14   4  14      129.89      132.43     30.56 o
 -12   4  14      313.69      319.19     26.42 o
 -10   4  14       50.94       83.52     15.79 o
  -8   4  14      104.40       91.93     17.38 o
  -6   4  14      799.00      783.93     24.84 o
  -4   4  14        7.72       11.15     16.44 o
  -2   4  14       31.25       53.03     25.47 o
   0   4  14      534.19      515.18     32.97 o
   2   4  14       53.78       28.25     27.40 o
   4   4  14        9.09       39.87     23.27 o
   6   4  14      287.59      327.16     31.44 o
   8   4  14       14.31       -0.95     26.82 o
 -17   5  14       79.96       93.69     27.23 o
 -15   5  14      276.78      333.61     34.56 o
 -13   5  14      197.54      212.08     30.79 o
 -11   5  14      464.34      486.95     33.47 o
  -9   5  14      163.93      205.34     31.17 o
  -7   5  14       21.18       30.61     19.21 o
  -5   5  14        1.78        6.64     17.53 o
  -3   5  14       19.64       33.71     16.91 o
  -1   5  14       13.54       17.16     24.74 o
   1   5  14      133.33      134.33     28.95 o
   3   5  14        8.29       -6.99     26.18 o
   5   5  14       23.29       28.27     24.87 o
 -12   6  14        1.93        9.95     25.87 o
 -10   6  14        0.03       22.99     26.97 o
  -8   6  14       56.82       56.20     23.13 o
  -6   6  14      126.08      154.92     20.55 o
  -4   6  14       21.96       35.68     18.00 o
  -2   6  14        0.00       18.46     18.33 o
   0   6  14        7.34       19.32     25.08 o
 -23   1  15      195.75      170.22     36.26 o
 -21   1  15      317.95      357.43     34.20 o
 -19   1  15       62.56       53.59     15.34 o
 -17   1  15       68.17      100.81     16.04 o
 -15   1  15       55.90       55.70     12.37 o
 -13   1  15      326.68      333.68     14.82 o
 -11   1  15     6775.96     6789.82     49.41 o
  -9   1  15      856.00      985.12     23.91 o
  -7   1  15      602.43      722.89     30.21 o
  -5   1  15      113.02      144.43     11.03 o
  -3   1  15     1327.23     1395.03     20.19 o
  -1   1  15       92.45      106.78     13.97 o
   1   1  15        3.29       -4.00     12.79 o
   3   1  15      174.09      114.33     12.47 o
   5   1  15       30.22       31.92     15.01 o
   7   1  15       10.01       -4.82     15.33 o
   9   1  15       58.57       90.01     21.56 o
 -22   2  15       40.15       28.67     29.40 o
 -20   2  15        0.05       14.65     19.15 o
 -18   2  15       99.49      128.42     28.09 o
 -16   2  15      487.62      513.16     18.19 o
 -14   2  15      224.03      199.21     15.17 o
 -12   2  15       34.17       26.77     12.03 o
 -10   2  15      419.12      463.31     14.45 o
  -8   2  15       31.57       28.46     14.95 o
  -6   2  15       10.21       -5.86     15.43 o
  -4   2  15      106.83       61.54     15.01 o
  -2   2  15       71.57       64.32     17.19 o
   0   2  15       27.01       25.93     27.53 o
   2   2  15      253.79      247.68     26.41 o
   4   2  15      254.79      282.27     29.53 o
   6   2  15      170.24      129.80     29.33 o
   8   2  15        0.29       -1.90     20.47 o
  10   2  15        7.36       35.37     33.85 o
 -21   3  15        0.20       18.07     19.65 o
 -19   3  15       94.30      115.65     21.30 o
 -17   3  15        0.98       15.44     18.72 o
 -15   3  15        3.83        9.71     18.37 o
 -13   3  15      174.07      181.35     12.50 o
 -11   3  15      923.47      932.19     16.06 o
  -9   3  15      300.41      325.53     12.80 o
  -7   3  15        2.11       -3.18     14.33 o
  -5   3  15      556.20      637.50     35.36 o
  -3   3  15      260.16      265.28     28.51 o
  -1   3  15       51.93       44.36     23.14 o
   1   3  15       43.87       42.29     29.11 o
   3   3  15      139.02      161.44     28.23 o
   5   3  15      409.13      446.31     33.10 o
   7   3  15      147.57      182.22     31.73 o
 -20   4  15        3.11       20.50     21.26 o
 -18   4  15       70.12       88.26     20.17 o
 -16   4  15      247.89      276.72     21.69 o
 -14   4  15      351.55      311.95     28.33 o
 -12   4  15       58.09       46.35     24.65 o
 -10   4  15        7.10        5.42     18.10 o
  -8   4  15        4.36       11.25     17.76 o
  -6   4  15       49.75       61.95     19.06 o
  -4   4  15      196.87      236.53     31.77 o
  -2   4  15        0.80        9.37     26.05 o
   0   4  15       70.82       59.69     23.89 o
   2   4  15      193.10      213.88     32.06 o
   4   4  15      235.89      309.42     32.95 o
   6   4  15      142.01      123.91     27.26 o
 -15   5  15      113.24      148.19     31.19 o
 -13   5  15       68.46       94.99     27.13 o
 -11   5  15      201.79      233.45     31.75 o
  -9   5  15        0.27        3.72     16.81 o
  -7   5  15       17.13       16.79     18.72 o
  -5   5  15      747.62      762.44     26.39 o
  -3   5  15       51.36       71.16     30.44 o
  -1   5  15       88.10      103.77     29.65 o
   1   5  15       37.86       30.49     27.04 o
   3   5  15       51.70       73.69     27.18 o
  -8   6  15       17.38        7.94     20.47 o
  -6   6  15       18.38       32.32     19.20 o
 -22   0  16        0.04      -25.43     28.08 o
 -20   0  16      163.68      193.88     19.53 o
 -18   0  16       14.60       -3.31     20.27 o
 -16   0  16       93.37      120.38     22.96 o
 -14   0  16        0.00       15.41     21.56 o
 -12   0  16     2624.60     2593.31     48.65 o
 -10   0  16      398.36      547.08     29.95 o
  -8   0  16       28.61       70.49     11.18 o
  -6   0  16      910.72      775.05     18.65 o
  -4   0  16      923.42      648.27     20.64 o
  -2   0  16       68.76       52.49     15.87 o
   0   0  16      952.10     1005.91     24.87 o
   2   0  16      591.66      582.38     23.40 o
   4   0  16      609.42      545.00     23.52 o
   6   0  16       72.39       58.34     30.34 o
   8   0  16      166.27      110.50     32.67 o
 -23   1  16        1.42       13.84     29.45 o
 -21   1  16       92.25       76.23     32.08 o
 -19   1  16        0.01       -7.23     14.95 o
 -17   1  16        0.46       -5.32     12.04 o
 -15   1  16       37.16       41.37     12.92 o
 -13   1  16      331.62      310.48     18.31 o
 -11   1  16       51.13       86.64     16.25 o
  -9   1  16        2.92        1.79     16.03 o
  -7   1  16       40.28       33.81     15.05 o
  -5   1  16       94.21       63.72     10.46 o
  -3   1  16        0.00       -1.83     11.09 o
  -1   1  16        3.22      -10.01     12.73 o
   1   1  16       76.93       95.50     12.62 o
   3   1  16      174.80      164.59     14.00 o
   5   1  16        2.66        6.36     14.92 o
   7   1  16      156.05      196.32     18.72 o
   9   1  16       20.26        7.48     22.33 o
 -22   2  16       17.50       16.66     30.74 o
 -20   2  16       27.70        4.28     29.95 o
 -18   2  16       41.17       15.68     27.86 o
 -16   2  16       16.91        3.22     13.65 o
 -14   2  16        5.31       -6.49     11.86 o
 -12   2  16      578.64      578.36     16.01 o
 -10   2  16        3.93        9.19     14.94 o
  -8   2  16       87.80       73.66     16.03 o
  -6   2  16      462.55      413.34     20.61 o
  -4   2  16      454.92      440.97     21.61 o
  -2   2  16      147.56      165.49     19.19 o
   0   2  16      468.01      519.92     35.45 o
   2   2  16      387.38      367.39     33.61 o
   4   2  16       82.90       86.58     31.03 o
   6   2  16      148.37      149.93     21.96 o
   8   2  16       29.30       14.60     20.64 o
 -21   3  16      104.50      115.50     22.86 o
 -19   3  16        0.31        6.86     21.13 o
 -17   3  16       95.49       97.40     20.44 o
 -15   3  16       65.63       75.32     19.88 o
 -13   3  16      330.31      287.96     12.54 o
 -11   3  16        3.16        6.79     12.98 o
  -9   3  16        2.32       -1.33     14.01 o
  -7   3  16       85.21       54.81     15.78 o
  -5   3  16      408.73      367.74     32.94 o
  -3   3  16        0.14       14.14     26.51 o
  -1   3  16        2.19        5.43     28.06 o
   1   3  16        0.24       17.77     28.92 o
   3   3  16       65.29       79.12     30.36 o
   5   3  16      354.40      486.88     38.31 o
 -18   4  16       85.80       90.58     21.43 o
 -16   4  16       86.96       62.80     19.01 o
 -14   4  16       39.39       51.75     29.49 o
 -12   4  16        3.38       11.04     19.24 o
 -10   4  16       40.24       41.67     18.29 o
  -8   4  16       13.82        3.78     26.26 o
  -6   4  16      204.91      188.62     31.44 o
  -4   4  16        2.09       18.92     27.50 o
  -2   4  16      179.23      157.90     28.32 o
   0   4  16      137.12      183.78     29.83 o
   2   4  16      259.51      315.48     33.95 o
   4   4  16       80.16       87.10     30.94 o
 -13   5  16        7.33       10.24     25.05 o
 -11   5  16       49.08       87.57     21.67 o
  -9   5  16        2.59        7.89     18.90 o
  -7   5  16       43.96       41.28     18.77 o
  -5   5  16       30.69        6.97     29.43 o
  -3   5  16        2.69       14.45     24.02 o
  -1   5  16        0.04        4.67     24.82 o
 -21   1  17      219.03      239.98     33.23 o
 -19   1  17        3.62        5.38     12.62 o
 -17   1  17        4.29       -2.76     12.86 o
 -15   1  17      298.66      320.29     18.21 o
 -13   1  17      340.79      302.07     30.06 o
 -11   1  17     1741.43     1671.97     32.20 o
  -9   1  17      991.44      846.29     42.18 o
  -7   1  17        3.50        6.83     16.05 o
  -5   1  17      923.07      717.32     23.86 o
  -3   1  17      487.37      453.67     17.08 o
  -1   1  17       24.46       36.94     11.58 o
   1   1  17        1.80        9.88     11.90 o
   3   1  17       34.76       28.50     14.83 o
   5   1  17      228.87      211.29     17.70 o
   7   1  17      115.86      142.83     18.84 o
 -20   2  17       86.63       87.31     31.21 o
 -18   2  17        1.44      -24.04     25.86 o
 -16   2  17        0.89       -2.07     11.93 o
 -14   2  17      180.27      174.29     14.09 o
 -12   2  17      896.27      848.76     23.69 o
 -10   2  17        8.78       26.13     16.42 o
  -8   2  17       17.96       19.74     16.17 o
  -6   2  17        4.49       -8.49     16.30 o
  -4   2  17      558.13      501.49     21.73 o
  -2   2  17       14.04       24.05     16.94 o
   0   2  17      191.26      232.29     31.54 o
   2   2  17      151.63      139.55     27.29 o
   4   2  17      271.12      310.59     31.98 o
   6   2  17       24.93       65.87     21.51 o
 -19   3  17       10.21       14.82     18.66 o
 -17   3  17       33.77       29.73     26.11 o
 -15   3  17       30.52       34.72     17.14 o
 -13   3  17        0.17       -3.71     30.05 o
 -11   3  17      875.41      941.28     37.01 o
  -9   3  17      310.27      285.25     18.28 o
  -7   3  17        6.66       -1.77     15.79 o
  -5   3  17      368.84      317.58     28.46 o
  -3   3  17      136.82      147.61     29.55 o
  -1   3  17      101.76      101.32     31.42 o
   1   3  17       96.22       94.35     29.62 o
   3   3  17      199.79      228.91     30.43 o
 -16   4  17       96.69       92.03     33.03 o
 -14   4  17       15.94       27.18     19.36 o
 -12   4  17      230.18      230.15     23.57 o
 -10   4  17      175.37      192.18     28.98 o
  -8   4  17       13.89       13.26     23.74 o
  -6   4  17       12.57       12.35     29.54 o
  -4   4  17      347.79      373.69     33.36 o
  -2   4  17       46.42      113.26     31.72 o
   0   4  17       78.74       78.49     30.65 o
   2   4  17       52.34       30.60     27.20 o
 -11   5  17       29.82       29.23     21.57 o
  -9   5  17       36.77       45.58     21.65 o
  -7   5  17        0.15       -7.40     28.17 o
  -5   5  17       30.85        0.08     25.68 o
 -20   0  18       92.65      112.81     24.23 o
 -18   0  18        0.36       -4.13     21.45 o
 -16   0  18      224.80      227.98     25.30 o
 -14   0  18      919.79      929.21     35.56 o
 -12   0  18      468.79      406.69     29.98 o
 -10   0  18       97.25      137.96     25.79 o
  -8   0  18       85.36       74.89     26.11 o
  -6   0  18      162.16      219.13     25.71 o
  -4   0  18       66.85       34.14     14.11 o
  -2   0  18      103.10      100.46     17.38 o
   0   0  18       12.09       39.77     18.24 o
   2   0  18        5.45        4.31     17.79 o
   4   0  18        4.89       -3.16     19.23 o
 -21   1  18       16.51       -2.02     19.24 o
 -19   1  18        5.00        2.58     15.35 o
 -17   1  18       14.94       17.92     15.14 o
 -15   1  18       15.36       22.31     15.92 o
 -13   1  18        0.07       10.27     17.54 o
 -11   1  18       86.42       63.88     16.82 o
  -9   1  18      120.91      121.62     17.35 o
  -7   1  18       34.72       55.38     15.94 o
  -5   1  18       14.88       32.14     18.41 o
  -3   1  18       96.71       94.99     30.06 o
  -1   1  18       18.16        0.10     11.50 o
   1   1  18       25.83       26.94     12.76 o
   3   1  18        6.63       20.36     14.07 o
   5   1  18        0.33       -2.66     16.44 o
 -20   2  18        3.29       -4.56     30.01 o
 -18   2  18       11.82       16.78     18.94 o
 -16   2  18       27.45       27.13     18.43 o
 -14   2  18       77.79       76.73     16.20 o
 -12   2  18        8.15        9.91     16.36 o
 -10   2  18        4.24       -1.62     16.76 o
  -8   2  18        1.35       -5.34     17.46 o
  -6   2  18       60.65       95.35     17.72 o
  -4   2  18        0.20        8.66     17.10 o
  -2   2  18      130.71      121.38     19.48 o
   0   2  18        9.72       15.00     25.73 o
   2   2  18      140.05      213.19     33.55 o
   4   2  18       33.70       40.88     20.77 o
 -17   3  18        0.86       -5.37     30.06 o
 -15   3  18       11.81       17.95     29.42 o
 -13   3  18       16.36       -1.66     30.18 o
 -11   3  18      474.53      517.00     23.08 o
  -9   3  18      427.68      499.43     21.21 o
  -7   3  18       69.22       78.12     16.49 o
  -5   3  18        0.24        7.56     29.34 o
  -3   3  18      169.36      234.04     29.07 o
  -1   3  18        5.12       19.22     30.57 o
   1   3  18       41.59       93.59     28.68 o
 -14   4  18       19.86       22.45     27.02 o
 -12   4  18       67.11       71.43     33.07 o
 -10   4  18        2.91       15.92     25.77 o
  -8   4  18        3.87        8.37     27.83 o
  -6   4  18        8.85       29.04     25.44 o
  -4   4  18      153.55      164.97     31.72 o
  -2   4  18       94.62      135.60     32.92 o
 -19   1  19        1.04        9.35     25.81 o
 -17   1  19        8.16       19.12     15.87 o
 -15   1  19      408.84      510.87     36.47 o
 -13   1  19      412.89      386.65     21.26 o
 -11   1  19        0.01        0.65     17.09 o
  -9   1  19       46.37       52.20     17.46 o
  -7   1  19       83.47      108.21     19.76 o
  -5   1  19      861.72      824.81     27.49 o
  -3   1  19       16.63        8.00     13.81 o
  -1   1  19      189.42      194.91     16.38 o
   1   1  19        3.30        2.79     15.95 o
 -18   2  19       17.09       12.21     19.16 o
 -16   2  19        6.38       -4.54     28.26 o
 -14   2  19      438.18      473.20     21.38 o
 -12   2  19       11.99        9.89     16.76 o
 -10   2  19        3.00        4.64     17.63 o
  -8   2  19       18.90       30.59     16.31 o
  -6   2  19       17.63       22.55     16.44 o
  -4   2  19       11.95       16.64     18.54 o
  -2   2  19        5.95        5.59     18.87 o
   0   2  19        0.92       25.91     24.65 o
 -15   3  19      216.23      307.49     36.71 o
 -13   3  19       67.21       59.99     31.69 o
 -11   3  19       26.33       24.62     15.38 o
  -9   3  19      130.39      138.59     18.34 o
  -7   3  19        0.01       -6.46     29.16 o
  -5   3  19       63.91       35.19     25.80 o
  -3   3  19      135.89       89.27     29.22 o
  -1   3  19       67.16       77.52     33.33 o
 -16   0  20       42.34       71.31     24.36 o
 -14   0  20      166.38      215.13     28.25 o
 -12   0  20      204.12      329.61     30.08 o
 -10   0  20        1.50       -8.26     26.04 o
  -8   0  20        0.53       -2.30     22.78 o
  -6   0  20        3.78       45.36     26.81 o
  -4   0  20        5.68        6.61     27.96 o
  -2   0  20      106.43       90.73     30.77 o
   0   0  20       39.31       70.95     28.92 o
 -17   1  20        0.10       -2.20     16.56 o
 -15   1  20       13.30       11.71     17.37 o
 -13   1  20       60.00       65.01     18.46 o
 -11   1  20        0.01       -3.77     16.64 o
  -9   1  20        0.02       -1.32     17.62 o
  -7   1  20        0.72        2.21     18.96 o
  -5   1  20      161.08      191.03     21.47 o
  -3   1  20        4.86        5.62     19.72 o
  -1   1  20        1.79        5.72     19.81 o
 -14   2  20       16.56       31.33     17.45 o
 -12   2  20      264.97      293.21     20.83 o
 -10   2  20       37.84       51.26     18.33 o
  -8   2  20       30.91       14.53     18.10 o
  -6   2  20       48.71       98.98     19.94 o
  -4   2  20        2.82        4.71     19.48 o
  -2   2  20       40.96       15.00     31.96 o
  -9   3  20        3.67       -1.68     17.12 o
  -7   3  20        0.16       -1.81     29.27 o
 -13   1  21        2.28        2.68     17.74 o
 -11   1  21        7.62       41.31     19.40 o
  -9   1  21       11.29       40.37     19.07 o
  -7   1  21       25.09       12.96     18.04 o
 
